# Supplementary material for: Mortality from sickle cell disease in Brazil
Source: PLOS Glob Public Health. 2025 Jul 24;5(7):e0002066. doi: 10.1371/journal.pgph.0002066 (PMC12289050; doi:10.1371/journal.pgph.0002066)
Supplement: S1 Data — (CSV) [file pgph.0002066.s003.csv]

id_patient	hemocenter	gender	age_first_visit	age_binary	race	education	work_school	montly_income	marital_status	death	dt_death	basic_cause	linhaa_sim	linhab_sim	linhac_sim	linhad_sim	linhaii_sim	hemoglobin	leucocytes	platelets	creatinine	reticulocytes	direct_bilirubin	total_bilirubin	fetal_hemoglobin	average_number_RBC	syphilis	hbv	chagas	htlv	hiv	hcv	negative_status	genotype	hypertension_comb	iron_load_ever	leg_ulcer_comb	pulm_hyper_comb	delayed_h_comb	pancreatitis_comb	thromboembolism_comb	hospital_admitted_comb	chronic_tx_comb	analgesics_30d_comb	hu_comb	antidepressants_comb	cholecystect_comb	cholecystitis_comb	cholelithiasis_comb
8049	Hemorio	0	2	0	4	5	4	1		1	13/05/2016	A392	*R571	*A392				8.4399996	17923.334	454300	.26333332	14.283334	.41299999	1.6433333	12.133333	3	0	0	0	0	0	0	0	0	0	0	0	0	0	0	0	0	0	1	0	0	0	0	0
7979	Hemorio	1	2	0	1	5	4	1		0								8.6049995	14600	163000	.37	9.0124998	.23999999	.80500001	17.35		0	0	0	0	0	0	0	1	0	0	0	0	0	0	0	0	0	0	0	0	0	0	0
7936	Hemorio	1	2	0	2	5	4	0		0								8.3149996	19520	443300	.22	14.84	.29499999	1.3150001	7.0500002	13	0	0	0		0	0		0	0	0	0	0	0	0	0	1	0	1	0	0	0	0	0
8770	JFO	1	1	0	2	5	4	1		0								8.5	6700	339500	.37	3	.29499999	.54500002	4		0	0	0	0	0	0	0	3	0	0	0	0	0	0	0	0	0	0	0	0	0	0	0
8769	JFO	0	0	0	4	5	4	0		0								8.2333336	14933.333	304666.6667	.67000002	9.2333336	1.23	2.6800001	17		0	0	0	0	0	0	0	0	0	0	0	0	0	0	0	1	0	0	0	0	0	0	0
9688	ITACI SP	1	1	0	2	5	4	1		0								7.4000001	14446.667	519666.6667	.28	8.1766663	.46000001	1.85	21.266666	5	0	0	0	0	0	0	0	0	0	0	0	0	0	0	0	1	0	0	1	0	0	0	0
7852	Hemorio	0	3	0	4	5	4	1		0								7.4099998	25030	289800	.49000001		.38	.95999998		4	0	0	0	0	0	0	0	0	0	0	0	0	0	0	0	1	0	0	0	0	0	0	0
8096	Hemorio	0	1	0	4	5	4	1		0								10.4	8795	221550	.315	4.8239999	.079999998	.34999999	29.15		0	0	0	0	0	0	0	0	0	0	0	0	0	0	0	0	0	0	0	0	0	0	0
8057	Hemorio	0	1	0	4	5	4	1		0								8.6999998	17013.334	657500	.33666667	9.9333334	.24333334	.97000003	2.7333333	30	0	0	0	0	0	0	0	0	0	1	0	0	0	0	0	1	1	1	1	0	0	0	0
4290	Hemope	0	2	0	4	5	4	1		0								7.1333332	15390	514000	.38	7.5500002	.14	.73000002			0	0	0	0	0	0	0	0	0	0	0	0	0	0	0	0	0	0	0	0	0	0	0
9689	ITACI SP	1	1	0	5	5	4	1		0								8.6999998	16836.666	558333.3333000001	.36000001	9.4799995	.523	2.3833334	10.866667	4	0	0	0	0	0	0	0	0	0	0	0	0	0	0	0	1	0	0	1	0	0	0	0
4175	Hemope	1	3	0	2	5	4	0		1	08/05/2014	D571	*R092	*I619	*D571						.37		.56999999	1.14		3	0	0	0	0	0	0	0	0	1	0	0		0	0	0	1	0	0	0	0	0	0	0
7853	Hemorio	1	3	0	4	5	4	1		1	24/06/2015	D571	*A419	*J189	*D571			10.9	9780	279000	.44	4.8000002	.1	.40000001	1.4	8	0	0	0	0	0	0	0	3	0	0	0	0	0	0	0	1	0	0	0	0	0	0	0
8766	JFO	0	1	0	4	5	4	1		0								10.166667	10200	341000	.51499999	5.5999999	.19499999	.70999998	3.5		0	0	0	0	0	0	0	3	0	0	0	0	0	0	0	1	0	0	0	0	0	0	0
4280	Hemope	0	2	0	2	5	4	1		0								9.6499996	9700	385500	.46000001	5.5999999	.43000001	.50999999		0	0	0	0	0	0	0	0	0	0	0	0	0	0	0	0	1	0	0	0	0	0	0	0
8749	JFO	1	2	0	1	5	4	1		0								11.6	7466.6665	356666.6667	.55500001	5.0999999	.27500001	1.365	6		0	0	0	0	0	0	0	3	0	0	0	0	0	0	0	1	0	0	0	0	0	0	0
9643	MOC	0	1	0	4	5	4	1		0								8.8666668	18866.666	555333.3333000001	.54000002	11.666667	.19	.30000001		3	0	0	0	0	0	0	0	0	0	0	0	0	0	0	0	1	0	0	0	0	0	0	0
7929	Hemorio	1	3	0	4	5	4	1		0								7.6433334	16133.333	608333.3333000001	.25999999	12.765	.55000001	2.4649999	9.7333336	9	0	0	0	0	0	0	0	0	0	0	0	0	0	0	0	0	1	1	0	0	0	0	0
8760	JFO	0	2	0	2	5	4	1		0								7.3666668	15462.333	334666.6667	.33000001	7.0999999	.25	1.3200001	13.666667	4	0	0	0	0	0	0	0	0	0	0	0	0	0	0	0	1	0	0	1	0	0	0	0
9660	MOC	1	2	0	2	5	4	1		0								9.8999996	9700	256000	.77999997	5.5	.31	.68000001			0	0	0	0	0	0	0	3	0	0	0	0	0	0	0	0	0	0	0	0	0	0	0
8038	Hemorio	0	1	0	2	5	4	1		0								7.5700002	10916.667	246966.6667	.36500001	15.11	.30000001	1.5700001	12.65	6	0	0	0	0	0	0	0	0	0	0	0	0	0	0	0	1	0	1	0	0	0	0	0
9658	MOC	0	1	0	4	5	4	1		0								6.3333335	13966.667	353333.3333	.38999999	14.8	.17	.94999999		4	0	0	0	0	0	0	0	0	0	0	0	0	0	0	0	1	0	0	0	0	0	0	0
8012	Hemorio	0	2	0	4	5	4	1		0								9.2666664	13973	569000	.31	4.0640001	.22666667	.92666668	16.200001	3	0	0	0	0	0	0	0	0	0	0	0	0	0	0	0	0	0	0	1	0	0	0	0
8764	JFO	1	2	0	4	5	4	0		0								11.133333	4533.3335	273000	.38999999	7.2333331	.16	.63499999	6		0	0	0	0	0	0	0	3	0	0	0	0	0	0	0	1	0	0	0	0	0	0	0
2932	HBH	1	1	0	2	5	4	1		0								9.8433332	11793.333	302066.6667	.34	4.3000002	.14	.54000002	27.5		0	0	0	0	0	0	0	2	0	0	0	0	0	0	0	1	0	0	0	0	0	0	0
8765	JFO	0	2	0	4	5	4	1		0								9.7333336	16966.666	411333.3333	.44999999	5.3000002	.32666665	.53333336	13.666667	3	0	0	0	0	0	0	0	3	0	0	0	0	0	0	0	1	0	0	0	0	0	0	0
4192	Hemope	1	4	0	4	5	4	1		0								7.3499999	10600	163500	.31999999	7.5	.27000001	.49000001			0	0	0	0	0	0	0	0	0	0	0	0	0	0	0	0	0	0	0	0	0	0	0
7695	Hemorio	1	4	0	4	5	4	0		0								7.0966668	18766.666	733433.3333000001	.33500001	7.2925	.07	.41	3.9666667	9	0	0	0	0	0	0	0	0	0	0	0	0	0	0	0	1	1	1	0	0	0	0	1
8759	JFO	1	2	0	2	5	4	0		0								8.833333	11993.333	259666.6667	.51999998	12.233334	.37	1.1799999	33		0	0	0	0	0	0	0	0	0	0	0	0	0	0	0	1	0	0	0	0	0	0	0
9669	MOC	1	1	0	4	5	4	1		0								12.233334	9666.667	264333.3333	.23	5.5	.059999999	.23999999			0	0	0	0	0	0	0	3	0	0	0	0	0	0	0	0	0	0	0	0	0	0	0
8758	JFO	0	2	0	2	5	4	1		0								7.7333331	12933.333	654333.3333000001	.29499999	11.8	.60500002	1.5549999	20.5		0	0	0	0	0	0	0	0	0	0	0	0	0	0	0	1	0	0	0	0	0	0	0
9632	MOC	1	2	0		5	4	1		0								10.666667	9800	196666.6667	.41999999	6.5	.23999999	.47999999			0	0	0	0	0	0	0	2	0	0	0	0	0	0	0	0	0	0	0	0	0	0	0
7964	Hemorio	0	1	0	2	5	4	1		0								9.2749996	13220	525550	.47	7.3449998	.26499999	1.1849999	6.3499999	20	0	0	0	0	0	0	0	0	0	1	0	0	0	0	0	1	1	0	0	0	0	0	0
9687	ITACI SP	0	2	0	1	5	4	0		0								9.5333338	13163.333	286000	.38999999	4.0766668	.477	1.2766666	21.866667	4	0	0	0	0	0	0	0	0	0	0	0	0	0	0	0	1	0	0	1	0	0	0	0
4260	Hemope	1	2	0	1	5	4	1		0								8.1999998	17910	751000	.34999999	9.8000002	.19	.60000002		2	0	0	0	0	0	0	0	0	0	0	0	0	0	0	0	1	0	0	1	0	0	0	0
4287	Hemope	1	2	0	4	5	4	1		0								12.45	10910	433500	.40000001		.19	.49000001			0	0	0	0	0	0	0	1	0	0	0	0	0	0	0	0	0	0	0	0	0	0	0
9646	MOC	1	2	0	4	5	4	0		0								8.1999998	13466.667	338333.3333	.38	12	.52999997	.67000002			0	0	0	0	0	0	0	0	0	0	0	0	0	0	0	1	0	0	0	0	0	0	0
4279	Hemope	0	1	0	4	5	4	1		0								9.1999998	14200	212250	.23999999	18.700001	.14	.67000002			0	0	0	0	0	0	0	0	0	0	0	0	0	0	0	1	0	0	0	0	0	0	0
8007	Hemorio	1	2	0	1	5	4	1		0								7.2866669	10843.333	433666.6667	.24666667	9.8240004	.34333333	1.8033333	4.5999999	14	0	0	0	0	0	0	0	0	0	0	0	0	0	0	0	1	0	0	0	0	0	0	0
9621	MOC	1	2	0	4	5	4	1		0								10.033334	17733.334	390000	.37	13.5	.25999999	.50999999			0	0	0	0	0	0	0	3	0	0	0	0	0	0	0	0	0	0	0	0	0	0	0
9616	MOC	0	2	0	1	5	4	0		0								7.8333335	14366.667	324666.6667	.41999999	20.166666	.31	.98000002		4	0	0	0	0	0	0	0	0	0	0	0	0	0	0	0	1	0	0	0	0	0	0	0
8741	JFO	0	2	0	4	5	4	1		0								7.5	12900	629666.6666999999	.56999999	8.7333336	.36000001	1.1799999	19		0	0	0	0	0	0	0	0	0	0	0	0	0	0	0	1	0	0	0	0	0	0	0
7945	Hemorio	0	2	0	4	5	4	1		0								8.6199999	14790	438533.3333	.35666665	10.99	.23333333	1.3533334	9.3999996	3	0	0	0	0	0	0	0	0	0	0	0	0	0	0	0	0	0	1	0	0	0	0	0
7861	Hemorio	1	2	0	1	5	4	1		0								7.8000002	15820	440950	.39500001	12.75	.39300001	4.4133334	11.85	9	0	0	0	0	0	0	0	0	0	0	0	0	0	0	0	1	1	0	1	0	0	0	0
9628	MOC	0	2	0	1	5	4	1		0								9.666667	7833.3335	274666.6667	.52999997	4	.090000004	.31			0	0	0	0	0	0	0	3	0	0	0	0	0	0	0	0	0	0	0	0	0	0	0
8080	Hemorio	0	2	0	1	5	4	1		0								11.35	18760	380066.6667	.26666668	3.0636666	.14	.61666667	1.3333334	0	0	0	0	0	0	0	0	3	0	0	0	0	0	0	0	1	0	0	1	0	0	0	0
8740	JFO	1	2	0	4	5	4	0		0								10.9	9466.667	258333.3333	.71666664	7.5999999	.207	.91666669	7		0	0	0	0	0	0	0	3	0	0	0	0	0	0	0	0	0	0	0	0	0	0	0
9611	MOC	0	2	0	4	5	4	1		0								7.9666667	15800	378333.3333	.41999999	8.833333	.19	.76999998			0	0	0	0	0	0	0	0	0	0	0	0	0	0	0	1	0	0	0	0	0	0	0
8083	Hemorio	1	2	0	4	5	4	1		0								6.9099998	15536.667	343233.3333	.31	8.0500002	.29333332	1.2966666	14.266666	2	0	0	0	0	0	0	0	0	0	0	0	0	0	0	0	0	0	0	0	0	0	0	0
8053	Hemorio	0	2	0	2	5	4	1		0								8.3000002	17160	509766.6667	.20999999	11.433333	.25999999	1.1433333	10.866667	14	0	0	0	0	0	0	0	0	0	0	0	0	0	0	0	0	0	0	0	0	0	0	0
9605	MOC	1	2	0	4	5	4	1		0								11.7	16666.666	298666.6667	.46000001	2.5	.17	.44999999			0	0	0	0	0	0	0	3	0	0	0	0	0	0	0	0	0	0	0	0	0	0	0
2929	HBH	1	3	0	4	5	4	1		0								8.3366671	11176.667	253366.6667	.255	13.866667	.61000001	1.615	24.25		0	0	0	0	0	0	0	0	0	0	0	0	0	0	0	0	0	0	1	0	0	0	0
8750	JFO	1	2	0	2	5	4	1		0								10.5	8900	327333.3333	.44999999	6.2666669	.25	.47	8.5	3	0	0	0	0	0	0	0	3	0	0	0	0	0	0	0	1	0	0	0	0	0	0	0
8742	JFO	1	2	0	4	5	4	0		0								9.666667	15400	429333.3333	.29499999	7.0999999	.67500001	1.325	44.5		0	0	0	0	0	0	0	0	0	0	0	0	0	0	0	1	0	0	0	0	0	0	0
7921	Hemorio	1	2	0	2	5	4	1		0								10.416667	8976.667	264866.6667	.41999999	3.3766668	.15000001	.52999997	2.6666667		0	0	0	0	0	0	0	3	0	0	0	0	0	0	0	1	0	0	0	0	0	0	0
8756	JFO	1	1	0	4	5	4	1		0								9.7666664	8866.667	231000	.49666667	6.2333331	.25666666	.65333331	4.3333335		0	0	0	0	0	0	0	3	0	0	0	0	0	0	0	0	0	1	0	0	0	0	0
8095	Hemorio	1	1	0	1	5	4	1		0								8.5366669	9833.333	341866.6667	.38333333	16.049999	.44	2.2533333	9.6333332	20	0	0	0	0	0	0	0	0	0	0	0	0	0	0	0	1	1	0	1	0	0	0	0
7902	Hemorio	0	2	0	4	5	4	1		0								7.2066665	12530	253666.6667	.23666666	19.226667	.30333334	1.4033333	8.0500002	7	0	0	0	0	0	0	0	0	0	0	0	0	0	0	0	1	0	0	1	0	0	0	0
7856	Hemorio	0	2	0	1	5	4	1		0								7.5633335	18196.666	332133.3333	.50999999	12.773334	.30000001	1.2366667	11.7	5	0	0	0	0	0	0	0	0	0	0	0	0	0	0	0	1	0	0	1	0	0	0	0
9617	MOC	1	2	0	4	5	4	1		0								10.766666	8766.667	269000	.30000001	3.9666667	.38999999	.41999999			0	0	0	0	0	0	0	3	0	0	0	0	0	0	0	0	0	0	0	0	0	0	0
9644	MOC	1	1	0	4	5	4	0		0								8.5666666	17100	375666.6667	.47999999	16.166666	.28	.62		0	0	0	0	0	0	0	0	0	0	0	0	0	0	0	0	1	0	0	0	0	0	0	0
8086	Hemorio	0	1	0	2	5	4	1		0								7.2600002	22823.334	386933.3333	.33000001	13.75	.46000001	2.2733333	16		0	0	0	0	0	0	0	0	0	0	0	0	0	0	0	0	0	0	1	0	0	0	0
9619	MOC	1	3	0	4	5	4	1		0								10.333333	8133.3335	261333.3333	.38999999	6.1999998	.17	.47		1	0	0	0	0	0	0	0	3	0	0	0	0	0	0	0	1	0	0	0	0	0	0	0
7961	Hemorio	0	2	0	2	5	4	0		0								8	16700	463000	.30000001	13.9	.47999999	2.4549999	9.6999998	14	0	0	0	0	0	0	0	0	0	1	0	0	0	0	0	1	0	0	1	0	1	0	0
9630	MOC	0	2	0	2	5	4	1		0								11.733334	10300	442333.3333	.31	2	.13	.87			0	0	0	0	0	0	0	0	0	0	0	0	0	0	0	0	0	0	0	0	0	0	0
8733	JFO	1	2	0	4	5	4	1		0								11.6	10533.333	391000	.64999998	4.9499998	.175	.54000002	17.5		0	0	0	0	0	0	0	3	0	0	0	0	0	0	0	0	0	0	0	0	0	0	0
8738	JFO	1	3	0	4	5	4	1		0								11.233334	11036.667	329666.6667	.45500001	5.0333333	.235	.72000003	8	5	0	0	0	0	0	0	0	3	0	0	0	0	0	0	0	1	0	0	0	0	0	0	0
10348	Hemope	1	2	0	4	5	4	1		0								11.433333	12375	313500	.22		.12	.18000001	31	0	0	0	0	0	0	0	0	3	0	0	0	0	0	0	0	0	0	0	1	0	0	0	0
10340	Hemope	1	3	0	4	5	4	0		0								7.8000002			.28999999		.47	2.6700001		21	0	0	0	0	0	0	0	0	0	0	0	0	0	0	0	0	1	0	1	0	0	0	0
8754	JFO	1	2	0		5	4	1		0								9.333333	15966.667	241666.6667	.38	11.75	.30000001	.56999999	26	3	0	0	0	0	0	0	0	0	0	0	0	0	0	0	0	1	0	0	0	0	0	0	0
10209	HBH	0	3	0		5	4	1		0								9.1700001	10250.667	285000	.36000001	4.6333332	.20999999	.41	5.5	94	0	0	0	0	0	0	0	0	0	1	0	0	0	0	0	1	1	0	1	0	0	0	0
8070	Hemorio	1	2	0	2	5	4	1		0								8.5600004	17065	473100	.25	8.915	.28	1.115			0	0	0	0	0	0	0	0	0	0	0	0	0	0	0	0	0	0	0	0	0	0	0
8022	Hemorio	1	2	0	1	5	4	1		0								6.8049998	21830	519200	.42500001	12.1	.175	1.09	7.5999999	4	0		0	0	0	0		0	0	0	0	0	0	0	0	0	0	0	0	0	0	0	0
4289	Hemope	0	1	0	4	5	4	0		0								11.2	10190	370000		3.4000001					0	0	0	0	0	0	0	3	0	0	0	0	0	0	0	0	0	0	1	0	0	0	0
8063	Hemorio	0	2	0	4	5	4	2		0								8.6033335	13616.667	372033.3333	.25	15.653334	.653	1.83	16.9	4	0	0	0	0	0	0	0	0	0	0	0	0	0	0	0	1	0	0	0	0	0	0	0
2913	HBH	0	3	0	4	5	4	0		0								10.333333	11966.667	272566.6667	.33000001	5.1333332	.23	.64999998	6		0	0	0	0	0	0	0	3	0	0	0	0	0	0	0	0	0	0	0	0	0	0	0
9627	MOC	1	2	0	4	5	4	1		0								10.4	6766.6665	298333.3333	.56	8.666667	.38999999	.52999997			0	0	0	0	0	0	0	0	0	0	0	0	0	0	0	0	0	0	0	0	0	0	0
7895	Hemorio	0	3	0	4	5	4	1		0								5.9499998	16000	473966.6667	.24666667	14.853333	.375	1.85	9.6999998	5	0	0	0	0	0	0	0	0	0	0	0	0	0	0	0	0	0	0	1	0	0	0	0
7943	Hemorio	1	2	0	1	5	4	1		0								10.7	7313.3335	316333.3333	.30666667	2.9333334	.23333333	.66000003	4.4000001	3	0	0	0	0	0	0	0	3	0	0	0	0	0	0	0	0	0	0	0	0	0	0	0
8069	Hemorio	1	1	0	1	5	4	1		0								7.4766665	14026.667	263000	.19	13.81	.34999999	1.7766666	11	9	0	0	0	0	0	0	0	0	0	0	0	0	0	0	0	1	0	0	0	0	0	0	0
8739	JFO	0	3	0	2	5	4	1		0								6.6666665	14666.667	194666.6667	.41	11.666667	.46000001	1.97	19	0	0	0	0	0	0	0	0	0	0	0	0	0	0	0	0	0	0	0	1	0	0	0	0
9637	MOC	1	2	0	4	5	4	1		0								10.7	12466.667	292000	.34999999	9	.14	.89999998			0	0	0	0	0	0	0	0	0	0	0	0	0	0	0	1	0	0	0	0	0	0	0
4251	Hemope	1	2	0	4	5	4	0		0								7.5666666	20900	286000	.36000001	18	.14	.5			0	0	0	0	0	0	0	0	0	0	0	0	0	0	0	1	0	0	0	0	0	0	0
9634	MOC	1	2	0	1	5	4	1		0								11.933333	11533.333	326000	.40000001	2.6666667	.13	.28		1	0	0	0	0	0	0	0	3	0	0	0	0	0	0	0	1	0	0	0	0	0	0	0
8075	Hemorio	0	2	0	2	5	4	0		0								6.4633331	20320	279133.3333	.30666667	12.726666	.54299998	3.0533333	5.5500002	4	0	0	0	0	0	0	0	0	0	0	0	0	0	0	0	1	0	1	0	0	0	0	0
2919	HBH	0	3	0	4	5	4	1		0								10.32	11494.333	277000	.32499999	9.6999998	.44499999	1.41	26.799999	3	0	0	0	0	0	0	0	0	0	0	0	0	0	0	0	1	0	0	1	0	0	0	0
9593	MOC	1	3	0		5	4	1		0								10.666667	16600	445666.6667	.41999999	7.2666669	.1	.36000001		3	0	0	0	0	0	0	0	3	0	0	0	0	0	0	0	0	0	0	0	0	0	0	0
8757	JFO	0	2	0	4	5	4	1		0								8.4333334	29000	553666.6666999999	.69999999	10.633333	.375	.875	11.5	3	0	0	0	0	0	0	0	0	0	0	0	0	0	0	0	1	0	0	0	0	0	0	0
7924	Hemorio	1	2	0	4	5	4	1		0								9.4333334	3950	283766.6667	.33000001	7.3643332	.25666666	1.02	20.933332	3	0	0	0	0	0	0	0	0	0	0	0	0	0	0	0	1	0	0	0	0	0	0	0
8048	Hemorio	0	2	0	4	5	4	0		0								8.9333334	11533.333	260666.6667	.43000001		.25999999	2.0350001	12.75	19	0	0	0	0	0	0	0	0	0	1	0	0	0	0	0	1	0	0	0	0	0	0	0
9588	MOC	0	3	0	4	5	4	0		0								7.3000002	13033.333	524666.6666999999	.64999998	14.5	.63999999	.80000001		9	0	0	0	0	0	0	0	0	0	0	0	0	0	0	0	1	0	0	0	0	0	0	0
9615	MOC	1	3	0	4	5	4	1		0								7.5	15033.333	343333.3333	.22	4.3333335	.49000001	1.92			0	0	0	0	0	0	0	0	0	0	0	0	0	0	0	0	0	0	0	0	0	0	0
9601	MOC	0	3	0		5	4	1		0								7.9666667	14500	474666.6667	.41	13.666667	.66000003	1.35		6	0	0	0	0	0	0	0	0	0	0	0	0	0	0	0	1	0	0	0	0	0	0	0
2910	HBH	0	3	0	2	5	4	1		0								8.4466667	18776.666	442600	.33000001	15.6	1.72	1.955	18.5	12	0	0	0	0	0	0	0	0	0	0	0	0	0	0	0	1	1	0	1	0	0	0	0
4089	Hemope	0	5	0	4	5	4	1		1	26/05/2016	D571	*I64X	*D571				8.8000002	15425	378000	.52999997	22.1	.47999999	1.61		3	0	0	0	0	0	0	0	0	0	0	0	0	0	0	0	1	0	0	1	0	0	0	0
9612	MOC	0	3	0	4	5	4	1		0								7.4666667	23033.334	485000	.46000001	14.5	.47	1.1		5	0	0	0	0	0	0	0	0	0	0	0	0	0	0	0	1	0	0	0	0	0	0	0
8720	JFO	1	3	0	4	5	4	0		0								8.5333338	14833.333	496000	.37	11.833333	1.005	2.655	21.5	3	0	0	0	0	0	0	0	0	0	0	0	0	0	0	0	1	0	0	0	0	0	0	0
2927	HBH	0	2	0	2	5	4	0		0								9.6833334	10433	194166.6667	.49000001	8.6000004	.28	.46000001	32		0	0	0	0	0	0	0	1	0	0	0	0	0	0	0	0	0	0	0	0	0	0	0
8286	ITACI SP	1	3	0	1	5	4	1		0								9.5	7456.6665	296666.6667	.34333333	4.1999998	.32666665	.93666667	29.75	1	0	0	0	0	0	0	0	2	0	0	0	0	0	0	0	1	0	0	1	0	0	0	0
7775	Hemorio	0	3	0	2	5	4	1		0								6.7600002	15213.333	438633.3333	.35666665	11.93	.51300001	2.5133333	5.0333333	1	0	0	0	0	0	0	0	0	0	0	0	0	0	0	0	0	0	1	0	0	0	0	0
8761	JFO	1	3	0	1	5	4	1		0								11.333333	10766.667	237000	.44	6.8000002	.22	.37	6		0	0	0	0	0	0	0	3	0	0	0	0	0	0	0	0	0	0	0	0	0	0	0
7974	Hemorio	0	2	0	1	5	4	1		0								9.2333336	14536.667	437666.6667	.30333334	15.9	.27666667	1.38	12.133333	14	0	0	0	0	0	0	0	0	0	0	0	0	0	0	0	1	0	0	1	0	0	0	0
8723	JFO	0	3	0	2	5	4	1		0								8.25	19100	421000	.44	10.2	.34999999	.87	13.333333		0	0	0	0	0	0	0	0	0	0	0	0	0	0	0	1	0	0	0	0	0	0	0
8722	JFO	0	3	0	2	5	4	1		0								8.4666662	19800	403000	.34666666	7.8333335	.197	.66666669	14.666667		0	0	0	0	0	0	0	0	0	0	0	0	0	0	0	1	0	0	0	0	0	0	0
8717	JFO	1	3	0	4	5	4	1		0								7.4333334	15266.667	485000	.47	8.8999996	.52499998	1.525	11.733334	3	0	0	0	0	0	0	0	0	0	0	0	0	0	0	0	1	0	0	1	0	0	0	0
2921	HBH	0	2	0	2	5	4	1		0								12.4	9950	331966.6667	.51999998	2	.1	.11	7	0	0	0	0	0	0	0	0	3	0	0	0	0	0	0	0	1	0	0	0	0	0	0	0
7901	Hemorio	1	2	0	4	5	4	1		0								8.0166664	19020	268633.3333	.31333333	10.63	.29333332	1.2666667	15.6	2	0	0	0	0	0	0	0	0	0	0	0	0	0	0	0	1	0	0	0	0	0	0	0
7930	Hemorio	1	3	0	2	5	4	1		0								10.655	10375	277350	.41999999	3.2969999	.215	.81	4.8499999		0	0	0	0	0	0	0	3	0	0	0	0	0	0	0	0	0	1	0	0	0	0	0
7931	Hemorio	1	3	0	2	5	4	1		0								10.15	8170	254550	.47	2.677	.18000001	.52999997	5.5999999		0	0	0	0	0	0	0	3	0	0	0	0	0	0	0	0	0	1	0	0	0	0	0
7940	Hemorio	1	2	0	2	5	4	1		0								8.333333	23403.334	424533.3333	.23999999	8.7966671	.19	.83999997	17.066668		0	0	0	0	0	0	0	0	0	0	0	0	0	0	0	1	0	0	0	0	0	0	0
9613	MOC	1	3	0	4	5	4	1		0								13.666667	7866.6665	291666.6667	.55000001	2.3333333	.0099999998	.090000004			0	0	0	0	0	0	0	0	0	0	0	0	0	0	0	0	0	0	0	0	0	0	0
7965	Hemorio	1	3	0	1	5	4	1		0								8.5900002	11940	322500	.34999999	7.9050002	.27000001	.93000001	10.2	3	0	0	0	0	0	0	0	0	0	0	0	0	0	0	0	1	0	1	1	0	0	0	0
9589	MOC	1	3	0	1	5	4	1		0								10.733334	15333.333	312666.6667	.37	2.5333333	.07	.23			0	0	0	0	0	0	0	3	0	0	0	0	0	0	0	1	0	0	0	0	0	0	0
7840	Hemorio	1	2	0	2	5	4	0		0								9.6000004	9510	197200	.46000001	7.5999999	.31999999	1.705	13.9	3	0	0	0	0	0	0	0	0	0	0	0	0	0	0	0	0	0	0	0	0	0	0	0
9665	MOC	1	3	0	4	5	4	1		0								8.7333336	13766.667	615000	.41	17.333334	.61000001	2.3199999		3	0	0	0	0	0	0	0	0	0	0	0	0	0	0	0	1	0	0	0	0	0	0	0
7994	Hemorio	0	2	0	4	5	4	1		0								8.4200001	12363.333	274166.6667	.31	10.14	.52999997	3.2766666	8.9499998	11	0	0	0	0	0	0	0	0	0	0	0	0	0	0	0	0	0	1	0	0	0	0	0
7955	Hemorio	1	2	0	4	5	4	1		0								7.9366665	14040	641366.6666999999	.41333333	7.6999998	.22333333	1.3766667	10.3	18	0	0	0	0	0	0	0	0	0	1	0	0	0	0	0	1	1	0	1	0	0	0	0
7926	Hemorio	0	3	0	2	5	4	1		0								7.3299999	24166.666	465333.3333	.30000001	13.5	.56699997	4.3633332	3.3499999	10	0	0	0	0	0	0	0	0	0	0	0	0	0	0	0	1	0	1	0	0	0	0	0
7959	Hemorio	0	2	0	1	5	4	1		0								9.9733334	10170	370933.3333	.34666666	1.876	.13699999	.50666666	1.5333333		0	0	0	0	0	0	0	1	0	0	0	0	0	0	0	0	0	0	0	0	0	0	0
10345	Hemope	0	3	0	1	5	4	0		0								10.833333	8770	371666.6667	.41	1.8	.14	.28999999			0	0	0	0	0	0	0	1	0	0	0	0	0	0	0	0	0	0	0	0	0	0	0
9585	MOC	1	3	0	4	5	4	0		0								10.2	9133.333	190333.3333	.30000001	3.5	.20999999	.30000001			0	0	0	0	0	0	0	3	0	0	0	0	0	0	0	1	0	0	0	0	0	0	0
9638	MOC	0	2	0	4	5	4	1		0								9.5333338	9400	438000	.2	8	.19	.41			0	0	0	0	0	0	0	3	0	0	0	0	0	0	0	0	0	0	0	0	0	0	0
9590	MOC	1	3	0	1	5	4	1		0								8.8000002	12766.667	404333.3333	.32499999	14.833333	.60000002	1.73			0	0	0	0	0	0	0	0	0	0	0	0	0	0	0	1	0	0	1	0	0	0	0
7967	Hemorio	1	2	0	4	5	4	1		0								7.9133334	11336.667	380733.3333	.28	11.047334	.33666667	2.0066667	12.7	0	0	0	0	0	0	0	0	0	0	0	0	0	0	0	0	0	0	0	0	0	0	0	0
7915	Hemorio	0	3	0	2	5	4	0		0								8.1400003	16475	357650	.42500001	11.215	.285	1.8049999	6.5500002	5	0	0	0	0	0	0	0	0	0	0	0	0	0	0	0	0	0	1	1	0	0	0	0
9576	MOC	0	3	0	4	5	4	1		0								7.7333331	23366.666	668666.6666999999	.63	26.733334	.38	.93000001		9	0	0	0	0	0	0	0	0	0	0	0	0	0	0	0	1	0	0	0	0	0	0	0
4245	Hemope	0	3	0	4	5	4	1		0								10.5	7200	287666.6667	.38	1.4	.13	.22			0	0	0	0	0	0	0	1	0	0	0	0	0	0	0	1	0	0	0	0	0	0	0
8279	ITACI SP	0	3	0	4	5	4	1		0								6.4333334	15160	565000	.31333333	10.233334	.373	1.3566667	2.55	15	0	0	0	0	0	0	0	0	0	0	0	0	0	0	0	1	0	0	1	0	0	0	0
2912	HBH	1	3	0	4	5	4	1		0								7.5700002	10866.667	389000	.25999999	8.3666668	.26499999	.61000001	15.5	3	0	0	0	0	0	0	0	1	0	0	0	0	0	0	0	1	0	0	1	0	0	0	0
7827	Hemorio	0	3	0	4	5	4	1		0								9.5600004	8705	247500	.32499999	3.1099999	.11	.44999999	3.6500001	0	0	0	0	0	0	0	0	3	0	0	0	0	0	0	0	0	0	1	0	0	0	0	0
4133	Hemope	1	4	0	4	5	4	1		0											.28		.52999997	.73000002		0	0	0	0	0	0	0	0	0	0	0	0	0	0	0	0	1	0	0	0	0	0	0	1
9681	ITACI SP	1	4	0	1	5	4	1		0								9.75	7925	374000	.38999999	2.9849999	.25999999	.88999999	21.700001	3	0	0	0	0	0	0	0	0	0	0	0	0	0	0	0	1	0	0	1	0	0	0	0
7906	Hemorio	1	3	0	4	5	4	1		0								8.833333	17156.666	398966.6667	.25333333	7.7666669	.28	.93666667	12		0	0	0	0	0	0	0	0	0	0	0	0	0	0	0	0	0	0	0	0	0	0	0
7934	Hemorio	0	3	0	2	5	4	1		0								7.5833335	16100	579666.6666999999	.33333334	7.8253331	.27333334	1.2866666	4.9000001	8	0	0	0	0	0	0	0	0	0	0	0	0	0	0	0	1	0	1	0	0	0	0	0
7893	Hemorio	1	2	0	2	5	4	1		0								10.24	23313.334	583000	.32333332	3.677	.13	.66000003	2.0333333	3	0	0	0	0	0	0	0	3	0	0	0	0	0	0	0	1	0	1	0	0	0	0	0
7918	Hemorio	0	2	0	2	5	4	1		0								9.8500004	10146.667	255833.3333	.28333333	3.405	.07	.48333332	1.9		0	0	0	0	0	0	0	3	0	0	0	0	0	0	0	0	0	1	0	0	0	0	0
4039	Hemope	1	6	0	4	0	1	1		0								7.5	12960	440000	.46000001	13.4	.31999999	1.0700001		3	0	0	0	0	0	0	0	0	0	0	0	0	0	0	0	0	0	0	0	0	0	0	0
4154	Hemope	0	4	0	2	5	4	0		0								7.9000001	17830	621000	.46000001	16.049999	.31	.82999998			0	0	0	0	0	0	0	0	0	0	0	0	0	0	0	1	0	0	0	0	0	0	0
9574	MOC	1	4	0	1	5	4	1		0								11.333333	14733.333	472666.6667	.57999998	3.5	.57999998	.93000001			0	0	0	0	0	0	0	3	0	0	0	0	0	0	0	0	0	0	0	0	0	0	0
7746	Hemorio	1	3	0	4	5	4	1		0								7.0766668	18553.334	358400	.34	15.873333	.46000001	2.2933333	1.9	25	0	0	0	0	0	0	0	0	0	0	0	0	0	0	0	1	1	0	1	0	0	0	0
8708	JFO	0	4	0	2	5	4	1		0								7.2666669	16366.667	438000	.43333334	13.6	.51999998	3.865	15.5	13	0	0	0	0	0	0	0	0	0	0	0	0	0	0	0	1	0	0	1	0	0	0	1
8724	JFO	1	3	0	4	5	4	1		0								7.3000002	16233.333	550000	.40000001	7.8666668	.47999999	2.155	21.799999	3	0	0	0	0	0	0	0	0	0	0	0	0	0	0	0	1	0	0	0	0	0	0	0
9582	MOC	1	4	0	1	5	4	0		0								7.6666665	16900	421000	.43000001	9.3999996	.43000001	1.73	6		0	0	0	0	0	0	0	0	0	0	0	0	0	0	0	0	0	0	0	0	0	0	0
8716	JFO	0	4	0	4	5	4	1		0								8.3999996	26900	643333.3333000001	.51999998	8.9333334	.38999999	.82999998	16	3	0	0	0	0	0	0	0	0	0	0	0	0	0	0	0	1	0	0	0	0	0	0	0
4247	Hemope	1	4	0	1	5	4	1		0								6.5999999	15610	377000	.15000001	17.9	1.9529999	3.0966666		1	0	0	0	0	0	0	0	0	0	0	0	0	0	0	0	1	0	0	0	0	0	0	1
7703	Hemorio	1	3	0	2	5	4	0		0								7.9166665	11656.667	473966.6667	.38333333	15.8	.41999999	2.6199999	17.049999	3	0	0	0	0	0	0	0	0	0	0	0	0	0	0	0	0	0	1	0	0	0	0	0
2909	HBH	1	4	0	1	5	4	2		0								10.25	7850	204000	.33500001	.40000001	.41499999	.77499998			0	0	0	0	0	0	0	3	0	0	0	0	0	0	0	0	0	0	0	0	0	0	0
2887	HBH	0	4	0	4	5	4	0		0								9.666667	5825.3335	206300	.49666667	14.666667	.197	.79000002	19		0	0	0	0	0	0	0	0	0	0	0	0	0	0	0	0	0	0	1	0	0	0	0
8711	JFO	0	4	0	2	5	4	1		0								11	10066.667	377000	.52999997	6.3000002	.30000001	.47999999	4.5		0	0	0	0	0	0	0	3	0	0	0	0	0	0	0	0	0	0	0	0	0	0	0
9603	MOC	0	4	0	4	5	4	1		0								7.8000002	11600	363666.6667	.47	13.166667	.050000001	.28		4	0	0	0	0	0	0	0	0	0	0	0	0	0	0	0	1	0	0	0	0	0	0	0
7751	Hemorio	0	3	0	4	5	4	1		0								6.7199998	11566.667	352666.6667	.26666668	14.25	.25999999	1.62	2.0666666	12	0	0	0	0	0	0	0	0	0	0	0	0	0	0	0	1	0	0	1	0	0	0	0
7896	Hemorio	0	3	0	4	5	4	0		0								8.3999996	15400	505050	.29333332	16.700001	.30666667	.99666667	5.6999998	3	0	0	0	0	0	0	0	0	1	0	0	0	0	0	0	1	0	0	1	0	0	0	0
7890	Hemorio	0	3	0	4	5	4	1		0								7.6366668	14210	466800	.34333333	11.073334	.207	.91000003	5.0333333	21	0	0	0	0	0	0	0	0	0	0	0	0	0	0	0	1	0	1	0	0	0	0	0
7822	Hemorio	0	3	0	4	5	4	1		0								8.0866671	14510	545433.3333000001	.38999999	10.344334	.35299999	1.8200001	11.933333	16		0			0	0		0	0	0	0	0	0	0	0	1	0	0	0	0	0	0	0
8713	JFO	0	4	0	1	5	4	1		0								8.833333	11433.333	429000	.50666666	9.666667	.090000004	.44	20.85	3	0	0	0	0	0	0	0	0	0	0	0	0	0	0	0	1	0	0	1	0	0	0	0
2911	HBH	0	4	0	4	5	4	1		0								9.166667	5960	192833.3333	.40000001	6.1999998	.15000001	.41999999			0	0	0	0	0	0	0	0	0	0	0	0	0	0	0	0	0	0	0	0	0	0	0
3973	Hemope	0	6	0	4	0	1	1		0								8.1499996	22200	474000	.50999999	11	.37	1.12	16.6	3	0	0	0	0	0	0	0	0	0	0	0	0	0	0	0	1	0	0	1	0	0	0	0
4160	Hemope	1	4	0	4	5	4	1		0								11.533334	10055	315000	.43000001	2.9333334	.23999999	.44999999			0	0	0	0	0	0	0	3	0	0	0	0	0	0	0	0	0	0	0	0	0	0	0
4174	Hemope	1	4	0	1	5	4	1		0								9.25	13365	402500	.56999999	9.1000004	.079999998	.54000002	20.5		0	0	0	0	0	0	0	0	0	0	0	0	0	0	0	1	0	1	0	0	0	0	0
7770	Hemorio	0	3	0	4	5	4	1		0								12.09	11716.667	270900	.41666666	4.1633334	.25333333	1.13	27.9		0	0	0	0	0	0	0	0	0	0	0	0	0	0	0	1	0	1	0	0	0	0	0
4193	Hemope	1	4	0	4	5	4	0		0								7.9333334	14183.333	439666.6667	.33000001	12.6	.51999998	3.3299999			0	0	0	0	0	0	0	0	0	0	0	0	0	0	0	0	0	0	0	0	0	0	0
8715	JFO	0	3	0	1	5	4	1		0								11	12400	277333.3333	.57999998	6.5	.255	.91000003	5		0	0	0	0	0	0	0	3	0	0	0	0	0	0	0	0	0	0	0	0	0	0	0
4166	Hemope	1	3	0	4	5	4	1		0								7.4000001	26200	387000	.41999999	13.133333	.373	1.8433334	10.6	14	0	0	0	0	0	0	0	0	0	0	0	0	0	0	0	1	0	0	1	0	0	0	1
7729	Hemorio	1	3	0	1	5	4	2		0								8.4266663	19930	572433.3333000001	.32333332	10.433333	.46000001	2.6866667	9.8500004	5	0	0	0	0	0	0	0	0	0	0	0	0	0	0	0	1	0	1	1	0	0	0	0
2906	HBH	0	4	0	4	5	4	1		0								8.8999996	12028	291400	.23999999	11.5	.55000001	1.0549999	26.65	3	0	0	0	0	0	0	0	0	0	0	0	0	0	0	0	1	0	0	1	0	0	0	0
7716	Hemorio	1	3	0	4	5	4	0		0								10.4	7335	333450	.58999997	1.809	.205	.47499999			0	0	0	0	0	0	0	1	0	0	0	0	0	0	0	0	0	0	0	0	0	0	0
8705	JFO	1	4	0	4	5	4	1		0								11.5	9333.333	229666.6667	.33500001	5.8000002	.31999999	1.1233333	5		0	0	0	0	0	0	0	3	0	0	0	0	0	0	0	0	0	0	0	0	0	0	0
8699	JFO	1	4	0	2	5	4	1		0								8.7333336	13966.667	264666.6667	.41	10.166667	.61000001	1.5033333	21.666666	1	0	0	0	0	0	0	0	2	0	0	0	0	0	0	0	1	0	0	1	0	0	0	1
4141	Hemope	0	4	0	4	5	4	1		1	24/08/2016	J189	*A419	*N390	*J189			7.5	7830	377500	.435		.36500001	.99000001		13	0	0	0	0	0	0	0	0	0	0	0	0	0	0	0	1	0	0	1	0	0	0	0
7700	Hemorio	0	4	0	2	5	4	1		0								8	12160	434166.6667	.29666668	9.3999996	.30000001	1.7733333	9.9666662	21	0	0	0	0	0	0	0	0	0	0	0	0	0	0	0	1	1	1	0	0	0	0	0
7821	Hemorio	0	4	0	4	5	4	0		0								6.4499998	21116.666	317500	.25999999	13.276667	.44999999	2.22	4.9666667	18	0	0	0	0	0	0	0	0	0	0	0	0	0	0	0	1	0	0	1	0	0	0	0
8271	ITACI SP	0	4	0	2	5	4	1		0								11.766666	5796.6665	274333.3333	.5	1.8033333	.24666667	.69	1.7		0	0	0	0	0	0	0	3	0	0	0	0	0	0	0	0	0	0	0	0	0	0	0
8040	Hemorio	1	5	0	4	5	4	1		0								6.6999998	18683.334	352966.6667	.23666666	11.845	.48300001	2.4033334	8.8500004	3	0	0	0	0	0	0	0	0	0	0	0	0	0	0	0	1	0	0	0	0	0	0	0
7602	Hemorio	1	4	0	4	5	4	1		0								9.2866669	11926.667	278000	.36666667	8.1333332	.2	.80333334	10.25	17	0	0	0	0	0	0	0	0	0	0	0	0	0	0	0	1	0	0	1	0	0	0	0
10319	Hemope	1	5	0	4	5	4	1		1	06/08/2016	G009	*A419	*N390	*J189	*G009		6.9000001	14945	509000	.46000001	18.200001	.25999999	1.15			0	0	0	0	0	0	0	0	0	0	0	0	0	0	0	1	0	0	0	0	0	0	0
7772	Hemorio	0	4	0	4	5	4	1		0								6.9866667	11763.333	507866.6667	.27333334	11.543333	.38	2.23	4.8000002	16	0	0	0	0	0	0	0	0	0	0	0	0	0	0	0	1	0	0	1	0	0	0	0
7854	Hemorio	0	2	0	4	5	4	1		0								10.6	11960	299233.3333	.46000001	3.4389999	.145	.57999998	.80000001	0	0	0	0	0	0	0	0	3	0	0	0	0	0	0	0	1	0	0	0	0	0	0	0
9691	ITACI SP	0	3	0	4	5	4	1		0								9.666667	10150	504333.3333	.34666666	4.4933333	.35299999	.83666664	19.833334	3	0	0	0		0	0		0	0	0	0	0	0	0	0	1	0	0	1	0	0	0	0
7869	Hemorio	1	3	0	2	5	4	0		0								8.3266668	17110	384100	.33000001	7.9183335	.2	1.1133333	7.9000001	4	0	0	0	0	0	0	0	0	0	0	0	0	0	0	0	1	0	0	0	0	0	0	0
2903	HBH	1	4	0	4	5	4	0		0								8.8666668	12026.667	593700	.34	12.033334	.44	1.02	24.9	3	0	0	0	0	0	0	0	0	0	0	0	0	0	0	0	1	0	0	0	0	0	0	0
7749	Hemorio	1	3	0	4	5	4	1		0								7.8166666	24343.334	592000	.30333334	7.7150002	.38699999	1.7666667	5.8000002	31	0	0	0	0	0	0	0	0	0	1	0	0	0	0	0	1	1	1	0	0	0	0	0
9562	MOC	1	4	0	4	5	4	1		0								9.0666666	13266.667	562000	.40000001	11.666667	.49000001	.88			0	0	0	0	0	0	0	0	0	0	0	0	0	0	0	0	0	0	0	0	0	0	0
9554	MOC	0	4	0	4	5	4	1		0								8.8666668	17166.666	472333.3333	.50999999	12.166667	.41499999	.93000001	22		0	0	0	0	0	0	0	0	0	0	0	0	0	0	0	1	0	0	1	0	0	0	0
9564	MOC	1	4	0	1	5	4	1		0								6.4666667	13933.333	553666.6666999999	.61000001	10.833333	.22	1.79		15	0	0	0	0	0	0	0	0	0	0	0	0	0	0	0	1	0	0	0	0	1	0	1
7803	Hemorio	0	4	0	4	5	4	0		1	04/04/2018	-	-	-	-	-	-	9.0233335	10463.333	511333.3333	.28999999	4.7399998	.32499999	1.5	10.066667	14	0	0	0	0	0	0	0	0	0	0	0	0	0	0	0	1	0	0	1	0	0	0	0
2868	HBH	0	5	0	4	5	4	1		0								8.5699997	16140	500000	.31999999	14.666667	.26499999	1.4400001	1.7	37	0	0	0	0	0	0	0	0	0	0	0	0	0	0	0	1	1	0	1	0	0	1	1
8698	JFO	1	4	0	4	5	4	0		0								7.9333334	17500	421333.3333	.47999999	10.3	.44	3.3150001	18	3	0	0	0	0	0	0	0	0	0	0	0	0	0	0	0	1	0	0	0	0	0	0	0
3999	Hemope	0	6	0	4	0	1	1		0								7.6333332	22810	638333.3333000001	.64999998	17.1	.2	1.47		3	0	0	0	0	0	0	0	0	0	0	0	0	0	0	0	0	0	0	0	0	0	0	0
7801	Hemorio	1	4	0	4	5	4	0		0								6.8166666	15703.333	459100	.36000001	12.876667	.44	2.22	9.25	4	0	0	0	0	0	0	0	0	0	0	0	0	0	0	0	0	0	0	0	0	0	0	0
2900	HBH	0	5	0	4	5	4	1		0								8	19340	370100	.64999998	9	.68000001	1.1799999	21.75	4	0	0	0	0	0	0	0	0	0	0	0	0	0	0	0	1	0	0	0	0	0	1	1
8276	ITACI SP	1	4	0	2	5	4	1		0								8.8666668	17303.334	480333.3333	.41999999	5.5466666	.43700001	2.0366666	7	3	0	0	0	0	0	0	0	0	0	0	0	0	0	0	0	1	0	0	0	0	0	0	1
9507	MOC	1	5	0	1	5	4	1		0								8.1999998	14300	505000	.50999999	11.666667	.16	.79000002		8	0	0	0	0	0	0	0	0	0	0	0	0	0	0	0	1	0	0	0	0	0	0	0
8269	ITACI SP	0	4	0	1	5	4	0		0								10.1	7006.6665	271000	.61000001	2.7066667	.25999999	.58999997	3.95	4	0	0	0	0	0	0	0	1	0	0	0	0	0	0	0	1	0	0	1	0	0	0	0
8267	ITACI SP	1	4	0	1	5	4	1		0								8.7666664	13266.667	678000	.31333333	6.9633331	.34	3.4300001	17.133333	11	0	0	0	0	0	0	0	0	0	0	0	0	0	0	0	1	0	0	0	0	1	0	1
4136	Hemope	0	4	0	1	5	4	1		0								9.5	13370	342000	.28		.13	.50999999		4	0	0	0	0	0	0	0	1	0	0	0	0	0	0	0	1	0	1	1	0	0	0	0
4145	Hemope	0	4	0	1	5	4	0		0								8.8666668	13890	476500	.38999999		.71499997	.995	15.5		0	0	0	0	0	0	0	0	0	0	0	0	0	0	0	1	0	0	1	0	0	0	0
4183	Hemope	0	3	0	4	5	4	1		0								8.0500002	18700	477500	.64999998	18.5	.22	.44		3	0	0	0	0	0	0	0	0	0	0	0	0	0	0	0	0	0	0	1	0	0	0	0
7613	Hemorio	0	4	0	4	5	4	0		0								6.3000002	16000	578400	.375	11.5	.29499999	1.78	2.3	55	0	0	0	0	0	0	0	0	0	1	0	0	0	0	0	1	1	0	0	0	0	0	0
10334	Hemope	0	4	0	4	5	4	1		0								10.55	8360	387000	.50999999	2.0999999	.22	.30000001			0	0	0	0	0	0	0	0	0	0	0	0	0	0	0	0	0	0	0	0	0	0	0
2908	HBH	0	4	0	4	5	4	1		0											.34999999		.49000001	.95999998			0	0	0	0	0	0	0	3	0	0	0	0	0	0	0	0	0	0	0	0	0	0	0
7726	Hemorio	1	4	0	4	5	4	0		0								7.9166665	13113.333	479266.6667	.28333333	8.6816664	.37	1.6333333	12.933333	16	0	0	0	0	0	0	0	0	0	0	0	0	0	0	0	1	0	1	0	0	0	0	0
9595	MOC	1	3	0	4	5	4	0		0								8.666667	16333.333	456666.6667	.44	15.5	.34	6.4099998		0	0	0	0	0	0	0	0	0	0	0	0	0	0	0	0	0	0	0	0	0	0	0	0
2914	HBH	0	4	0	4	5	4	2		0								12.243333	9098	250333.3333	.28	1.2	.18000001	.25999999			0	0	0	0	0	0	0	3	0	0	0	0	0	0	0	0	0	0	0	0	0	0	0
8703	JFO	1	4	0	2	5	4	1		0								10.033334	6200	193666.6667	.46000001	3.7	.36000001	.69999999			0	0	0	0	0	0	0	3	0	0	0	0	0	0	0	0	0	0	0	0	0	0	0
7830	Hemorio	0	4	0	1	5	4	0		0								7.7366667	22000	291333.3333	.44	15.3	.38499999	1.105	12.35	5	0	0	0	0	0	0	0	0	0	0	0	0	0	0	0	1	0	1	0	0	0	0	0
2818	HBH	1	7	0	2	0	1	1		0								9.3666668	12660	379333.3333	.34	8.6999998	.63	2.3800001	27.6	6	0	0	0	0	0	0	0	0	1	0	0	0	0	0	0	1	0	0	1	0	1	0	1
8751	JFO	1	3	0	4	5	4	1		0								7.3000002	21166.666	540333.3333000001	.34333333	10.066667	.68000001	2.135	6.3333335	3	0	0	0	0	0	0	0	0	0	0	0	0	0	0	0	1	0	0	0	0	0	0	0
4132	Hemope	1	5	0	4	5	4	1		0								6.5	14570	407000	.63999999	12.066667	.63999999	2.49	4.5	13	0	0	0	0	0	0	0	0	0	0	0	0	0	0	0	0	0	0	1	0	0	0	0
4114	Hemope	0	4	0	4	5	4	1		0								8.4333334	15820	491000	.28	5.9499998	.079999998	.31999999	23.4	3	0	0	0	0	0	0	0	0	0	0	0	0	0	0	0	0	0	0	1	0	0	0	0
4140	Hemope	1	4	0	4	5	4	1		0								8.1000004	15950	300000	.47	7	.50999999	.70999998		3	0	0	0	0	0	0	0	0	0	0	0	0	0	0	0	1	0	0	1	0	0	0	0
4081	Hemope	0	6	0	4	0	1	0		0								10.05	21460	330500	.27000001	4.0999999	.61000001	.63999999			0	0	0	0	0	0	0	3	0	0	0	0	0	0	0	0	0	0	0	0	0	0	0
9538	MOC	0	4	0	4	5	4	0		0								11.6	11850	448000	.64999998		.28999999	.49000001			0	0	0	0	0	0	0	3	0	0	0	0	0	0	0	1	0	0	0	0	0	0	0
7625	Hemorio	0	4	0	2	5	4	0		0								9.0166664	16866.666	373000	.30500001	7.6975002	.447	2.2033334	11.3	9	0	0	0	0	0	0	0	0	0	0	0	0	0	0	0	1	0	0	1	0	1	0	1
8712	JFO	1	4	0	4	5	4	1		0								7.0999999	13366.667	406666.6667	.44999999	8.9333334	.68000001	2.3599999	10.5	3	0	0	0	0	0	0	0	0	0	0	0	0	0	0	0	0	0	0	0	0	0	0	1
9559	MOC	0	4	0	2	5	4	1		0								11.766666	13166.667	230333.3333	.25999999	2.5	.090000004	.36000001		3	0	0	0	0	0	0	0	3	0	0	0	0	0	0	0	0	0	0	0	0	0	0	0
4118	Hemope	0	5	0	2	5	4	1		0								7.0999999	26540	608000	.61000001	23.5	.19	.99000001		3	0	0	0	0	0	0	0	0	0	0	0	0	0	0	0	1	0	0	1	0	0	0	0
7680	Hemorio	0	4	0	1	5	4	1		0								7.3233333	22760	430133.3333	.26333332	20.793333	.34999999	1.8566667	14.6	3	0	0	0	0	0	0	0	0	0	0	0	0	0	0	0	0	0	1	0	0	0	0	0
9526	MOC	1	5	0	4	5	4	1		0								7	17533.334	429333.3333	.38999999	15.833333	.37	1.33		3	0	0	0	0	0	0	0	0	0	0	0	0	0	0	0	0	0	0	0	0	0	0	0
8689	JFO	1	5	0	4	5	4	0		0								10.666667	11900	306000	.47	6.1999998	.28999999	1.52	7		0	0	0	0	0	0	0	3	0	0	0	0	0	0	0	1	0	0	0	0	0	0	0
4050	Hemope	0	5	0	1	5	4	1		0								8.6000004	8840	742000	.44499999	5.6999998	.30500001	.23999999		9	0	0	0	0	0	0	0	0	1	0	0	0	0	0	0	1	0	0	1	0	0	0	0
8272	ITACI SP	0	4	0	1	5	4	1		0								7.0999999	11970	405333.3333	.38999999	5.3899999	.28666666	.80000001	18.166666	3	0	0	0	0	0	0	0	0	0	0	0	0	0	0	0	0	0	0	1	0	0	0	0
9548	MOC	0	4	0	4	5	4	1		0								10.266666	11533.333	297000	.41999999	4	.38999999	.73000002			0	0	0	0	0	0	0	3	0	0	0	0	0	0	0	1	0	0	0	0	0	0	0
7743	Hemorio	0	4	0	4	5	4	1		0								8.6000004	12616.667	569866.6666999999	.33666667	6.8066669	.28999999	1.4066666	17.466667	3	0	0	0	0	0	0	0	0	0	0	0	0	0	0	0	1	0	0	1	0	0	0	0
2885	HBH	1	5	0	4	5	4	1		0								7.3333335	7900	382666.6667	.50999999	10.8	.57999998	4.4400001	12.9	6	0	0	0	0	0	0	0	0	0	0	0	0	0	0	0	1	0	0	1	0	0	0	0
9577	MOC	0	3	0	4	5	4	0		0								9.1333332	11366.667	353666.6667	.36000001	4	.30000001	.41			0	0	0	0	0	0	0	3	0	0	0	0	0	0	0	0	0	0	0	0	0	0	0
2842	HBH	1	5	0	4	5	4	0		0								11.4	14900	284333.3333	.27000001	3	.89999998	1.35			0	0	0	0	0	0	0	3	0	0	0	0	0	0	0	0	0	0	0	0	0	0	0
7306	Hemorio	0	7	0	4	0	1	1		0								8.7433329	12200	538333.3333000001	.30333334	8.0290003	.46700001	2.6700001	12.6	1	0	0	0	0	0	0	0	2	0	0	0	0	0	0	0	0	0	0	0	0	0	0	0
8685	JFO	0	5	0	2	5	4	1		0								10.866667	7233.3335	393000	.51999998	5.8666668	.22499999	.78500003	24.75		0	0	0	0	0	0	0	0	0	0	0	0	0	0	0	1	0	0	1	0	0	0	0
7784	Hemorio	1	4	0	4	5	4	1		0								11.1	9390	182200	.47	4.7315001	.245	1.3	23.5		0	0	0	0	0	0	0	2	0	0	0	0	0	0	0	0	0	0	0	0	0	0	0
4187	Hemope	0	4	0	4	5	4	1		0								10.95	9220	234500	.41	3.05	.13	.56		0	0	0	0	0	0	0	0	3	0	0	0	0	0	0	0	0	0	0	0	0	0	0	0
9539	MOC	1	4	0	4	5	4	0		0								11.633333	8533.333	293666.6667	.47999999	3.8333333	.25999999	.36000001			0	0	0	0	0	0	0	3	0	0	0	0	0	0	0	0	0	0	0	0	0	0	0
3865	Hemope	1	7	0	4	0	1	1		0								7.1999998	10400	424000	.60000002	14.1	.30000001	.58999997	3.0999999	0	0	0	0	0	0	0	0	0	0	0	0	0	0	0	0	0	0	0	0	0	1	0	1
7144	Hemorio	0	7	0	4	0	1	1		0								8.6000004	10600	353000	.53500003	2.4000001	.30500001	1.165	2.5	3	0	0	0	0	0	0	0	0	0	0	0	0	0	0	0	1	0	0	0	0	0	0	0
7650	Hemorio	0	4	0	4	5	4	1		0								12.15	9590	273533.3333	.44	1.3313333	.057	.25999999	21.5		0	0	0	0	0	0	0	0	0	0	0	0	0	0	0	0	0	1	0	0	0	0	0
4110	Hemope	0	4	0	4	5	4	0		0								10.966666	10520	331333.3333	.54500002	4	.41999999	.91000003	5.0999999		0	0	0	0	0	0	0	3	0	0	0	0	0	0	0	0	0	0	0	0	0	0	0
8752	JFO	1	4	0	1	5	4	1		0								10.866667	6966.6665	241333.3333	.41499999	8.3999996	.17	.72500002	7		0	0	0	0	0	0	0	3	0	0	0	0	0	0	0	1	0	0	0	0	0	0	0
7774	Hemorio	1	3	0	4	5	4	1		0								8.4866667	14706.667	319366.6667	.31333333	6.4910002	.29666665	1.3766667	15.733334	1	0	0	0	0	0	0	0	0	0	0	0	0	0	0	0	1	0	1	0	0	0	0	0
9437	MOC	0	7	0	4	0		1		0								7.7333331	16766.666	301000	.5	21	.47999999	.68000001	2	60	0	0	0	0	0	0	0	0	0	1	0	0	0	0	0	1	1	0	0	0	0	0	0
9692	ITACI SP	0	7	0	2	0	1	1		0								7.3000002	12345	778500		2.6099999	.38999999	1.22	7.9499998	8	0	0	0	0	0	0	0	2	0	0	0	0	0	0	0	1	0	0	0	0	0	0	0
7800	Hemorio	1	4	0	2	5	4	1		0								10.7	9000	218500	.44999999	2.5	.125	.57499999	.1	0	0	0	0	0	0	0	0	3	0	0	0	0	0	0	0	1	0	0	0	0	0	0	0
7645	Hemorio	0	4	0	2	5	4	0		0								7.9533334	11613.333	495500	.38999999	11.05	.25333333	.98000002	9.7666664	5	0	0	0	0	0	0	0	0	0	0	0	0	0	0	0	1	0	1	1	0	0	0	0
8686	JFO	0	4	0	4	5	4	1		0								10	9366.667	206333.3333	.66000003	3.8499999	.57999998	.92500001	7		0	0	0	0	0	0	0	3	0	0	0	0	0	0	0	0	0	0	0	0	0	0	0
7811	Hemorio	0	4	0	4	5	4	1		0								9.6999998	8636.667	262200	.51999998	7.6999998	.50700003	2.4366667	23	1	0	0	0	0	0	0	0	0	0	0	0	0	0	0	0	0	0	0	0	0	0	0	0
8268	ITACI SP	0	5	0	4	5	4	1		0								9.7333336	8866.667	606000	.37333333	6.5966668	.21699999	.70666665	13.7	16	0	0	0	0	0	0	0	0	0	0	0	0	0	0	0	1	0	0	1	1	0	0	0
8679	JFO	0	5	0	1	5	4	1		0								7.9333334	15066.667	411666.6667	.345	10.233334	.92000002	11.65	12	5	0	0	0	0	0	0	0	0	0	0	0	0	0	0	0	1	0	0	0	0	0	0	0
9550	MOC	0	4	0	4	5	4	0		0								8.9666662	11900	670000	.27000001	9.2666664	.34	.47999999			0	0	0	0	0	0	0	0	0	0	0	0	0	0	0	0	0	0	0	0	0	0	0
7531	Hemorio	0	5	0	4	5	4	1		0								9.1966667	17696.666	196400	.38999999	7.1633334	.19499999	.87	.85000002		0	0	0	0	0	0	0	1	0	0	0	0	0	0	0	1	0	0	0	0	0	0	0
4080	Hemope	0	4	0	4	5	4	0		0								6.6999998	8970	515500	.72000003	14.973333	.63	.89999998		9	0	0	0	0	0	0	0	0	0	0	0	0	0	0	0	1	0	0	0	0	0	0	0
2895	HBH	1	5	0	2	5	4	2		0								8.2666664	9160	441533.3333	.41999999	8.9333334	.47999999	2.8299999	5.4000001	8	0	0	0	0	0	0	0	0	0	0	0	0	0	0	0	1	0	0	0	0	0	0	0
7578	Hemorio	0	5	0	4	5	4	1		0								8.0533333	8340	534333.3333000001	.33333334	7.4400001	.44999999	2.5966666	11.533334		0	0	0	0	0	0	0	0	0	0	0	0	0	0	0	0	0	0	0	0	0	0	0
7524	Hemorio	0	4	0	2	5	4	1		0								7.8966665	18083.334	509000	.40000001	10.7	.35299999	1.7	9.666667	8	0	0	0	0	0	0	0	0	0	0	0	0	0	0	0	1	0	0	1	0	1	0	0
7654	Hemorio	0	4	0	4	5	4	1		0								8.7600002	13403.333	588333.3333000001	.35333332	8.3500004	.38	1.8466667	13.233334	4	0	0	0	0	0	0	0	0	0	0	0	0	0	0	0	1	0	1	1	0	0	0	0
4030	Hemope	1	5	0	1	5	4	0		0								8.8000002	9040	464000	.13500001	10.4	.75	.86000001	1.7	31	0	0	0	0	0	0	0	0	0	1	0	0	0	0	0	1	1	0	1	0	0	0	0
7747	Hemorio	1	3	0	4	5	4	1		0								10.4	6815	378100	.49000001	6.23	.1	.34	2.2	5	0	0	0	0	0	0	0	3	0	0	0	0	0	0	0	1	0	1	1	0	1	1	1
7640	Hemorio	0	4	0	4	5	4	1		0								7.6950002	13600	429000	.405	7.6655002	.23999999	.92500001	10.55	10	0	0	0	0	0	0	0	0	0	0	0	0	0	0	0	1	0	0	0	0	0	0	0
4029	Hemope	1	6	0	4	0	1	0		0								11.533334	13600	263000	.2	1.75	.175	.41			0	0	0	0	0	0	0	3	0	0	0	0	0	0	0	1	0	0	0	0	0	0	0
2894	HBH	0	5	0	1	5	4	1		0								8.1000004	16440	308250	.46000001	18.5	.38	1.26	16.299999	0	0	0	0	0	0	0	0	0	0	0	0	0	0	0	0	1	0	0	0	0	0	0	0
7475	Hemorio	0	5	0	4	5	4	1		0								6.9200001	9340	608500	.44	11.08	.30000001	1.87	15	3	0	0	0	0	0	0	0	0	0	0	0	0	0	0	0	0	0	0	0	0	0	0	0
4139	Hemope	0	3	0	4	5	4	0		0								11.1	16100	356000	.46000001	2.4000001	.41	1.02			0	0	0	0	0	0	0	3	0	0	0	0	0	0	0	0	0	0	0	0	0	0	0
2866	HBH	0	5	0	4	5	4	1		0								7.8566666	16106.667	359666.6667	.55000001	14.266666	.5	3.3599999	18	3	0	0	0	0	0	0	0	0	0	0	0	0	0	0	0	0	0	0	0	0	0	0	0
8264	ITACI SP	1	5	0	2	5	4	0		0								8.666667	6416.6665	486333.3333	.43333334	3.9466667	.56	1.9433334	19.466667	8	0	0	0	0	0	0	0	0	0	0	0	0	0	0	0	1	0	0	1	0	0	0	0
7733	Hemorio	1	4	0	4	5	4	0		0								11.2	7126.6665	232333.3333	.43666667	3.0369999	.1767	.70666665	3		0	0	0	0	0	0	0	3	0	0	0	0	0	0	0	0	0	0	0	0	0	0	0
8670	JFO	1	5	0	4	5	4	0		0								8.833333	6266.6665	239666.6667	.54666668	4.9666667	.51999998	.96333331	26.333334	3	0	0	0	0	0	0	0	0	0	0	0	0	0	0	0	0	0	0	1	0	0	0	0
4044	Hemope	0	6	0	2	0	1	1		0								8.6000004	26100	497000	.51999998	3.75	.34999999	1.42	22.1	8	0	0	0	0	0	0	0	0	0	0	0	0	0	0	0	0	0	0	1	0	0	0	0
8678	JFO	0	5	0	4	5	4	1		0								9.0333338	13900	656333.3333000001	.55000001	8.9666662	.67000002	2.0899999	22		0	0	0	0	0	0	0	0	0	0	0	0	0	0	0	0	0	0	0	0	0	0	0
7706	Hemorio	0	3	0	2	5	4	1		0								7.0966668	10543.333	406200	.31	8.2003336	.29333332	1.3666667	2.9000001	15	0	0	0	0	0	0	0	0	0	0	0	0	0	0	0	1	0	0	1	0	0	0	0
7734	Hemorio	1	4	0	4	5	4	1		0								8.5699997	12660	532033.3333000001	.40000001	9.1669998	.1	.58999997	12.85	0	0	0	0	0	0	0	0	0	0	0	0	0	0	0	0	0	0	1	0	0	0	0	0
9569	MOC	0	5	0	1	5	4	1		0								6.7333331	16400	511333.3333	.68000001	16.266666	.33000001	.75999999		3	0	0	0	0	0	0	0	0	0	0	0	0	0	0	0	0	0	0	0	0	0	0	0
4266	Hemope	0	5	0	4	5	4	1		0								7.1999998	19493.334	594333.3333000001	.34999999	12.8	.52499998	1.455	2.2	28	0	0	0	0	0	0	0	0	0	0	0	0	0	0	0	1	1	0	1	0	0	0	0
7503	Hemorio	0	5	0	4	5	4	1		0								6.8600001	17566.666	446333.3333	.40333334	17.049999	.69999999	7.3866668	1.95	8	0	0	0	0	0	0	0	0	0	0	0	0	0	1	0	1	0	0	1	0	1	0	1
7450	Hemorio	1	5	0	4	5	4	1		0								7.0666666	19733.334	571333.3333000001	.41666666	11.993333	.62300003	3.3900001	3.05	0	0	0	0	0	0	0	0	0	0	0	0	0	0	0	0	0	0	1	1	0	0	0	0
7609	Hemorio	1	4	0	4	5	4	1		0								8.5	9105	491100	.37333333	5.9499998	.2	1.1733333	7.0500002	16	0	0	0	0	0	0	0	0	0	0	0	0	0	0	0	1	0	0	1	0	0	0	0
8655	JFO	0	6	0	4	0	1	1		0								8.4666662	14733.333	430000	.43666667	9.5333338	.463	1.6433333	9	4	0	0	0	0	0	0	0	0	0	0	0	0	0	0	0	1	0	0	0	0	0	0	0
4042	Hemope	0	5	0	2	5	4	1		0								7.2333331	15133.333	309666.6667	.285	16	1.493	2.5166667	3.2	56	0	0	0	0	0	0	0	0	0	1	0	0	0	0	0	1	1	0	1	0	0	0	0
4127	Hemope	1	4	0	4	5	4	1		0								9.5	8695	339500	.28999999	3.7	.20999999	.73000002			0	0	0	0	0	0	0	0	0	0	0	0	0	0	0	0	0	0	0	0	0	0	0
9530	MOC	0	5	0	4	5	4	1		0								7.7333331	10333.333	423666.6667	.56	11.666667	.28	.60000002		1	0	0	0	0	0	0	0	0	0	0	0	0	0	0	0	1	0	0	0	0	0	0	0
2855	HBH	0	5	0	4	5	4	0		0								7.4933333	13790	649633.3333000001	.56999999	12.566667	.27000001	1.29	11.233334	4	0	0	0	0	0	0	0	0	0	0	0	0	0	0	0	1	0	0	1	0	0	0	0
8677	JFO	0	5	0	1	5	4	1		0								9.5	15250	290500	.38999999		.34	.44999999			0	0	0	0	0	0	0	3	0	0	0	0	0	0	0	0	0	0	0	0	0	0	0
2802	HBH	1	6	0	1	0	1	1		0								10.1	6840	199550	.68000001	1.2	.12	.17			0	0	0	0	0	0	0	3	0	0	0	0	0	0	0	1	0	0	0	0	0	0	0
4052	Hemope	0	5	0	4	5	4	1		0								5.5	21000	372000	.55500001	22	4.8000002	6.0050001		4	0	0	0	0	0	0	0	0	0	0	0	0	0	0	0	1	0	1	0	0	0	0	1
4252	Hemope	1	5	0		5	4	1		0								8.833333	12720	374666.6667	.57999998	8.2666664	.44299999	.98000002	21	0	0	0	0	0	0	0	0	0	0	0	0	0	0	0	0	1	0	0	1	0	0	0	0
4021	Hemope	1	6	0	4	0	1	1		0								10.25	5075	227000	.44	2.0999999	.15000001	.51999998			0	0	0	0	0	0	0	3	0	0	0	0	0	0	0	1	0	0	0	0	0	0	0
2852	HBH	0	5	0	4	5	4	1		0								7.8666668	11956.667	374733.3333	.27000001	15.033334	.34999999	.94999999	8	0	0	0	0	0	0	0	0	0	0	0	0	1	0	0	0	1	0	0	1	0	0	0	0
10207	HBH	1	5	0	4	5	4	1		0								11.7	7421	160050	.35499999	3.8499999	.145	.41499999			0	0	0	0	0	0	0	3	0	0	0	0	0	0	0	1	0	0	1	0	0	0	0
2882	HBH	0	5	0	4	5	4	1		0								8.5333338	8519.667	279700	.62	6.5	.27000001	1.16	29.6	3	0	0	0	0	0	0	0	0	0	0	0	0	0	0	0	1	0	0	1	0	0	0	0
9560	MOC	1	5	0		5	4	0		0								8.7666664	19133.334	489333.3333	.37	10.666667	.11	.40000001		3	0	0	0	0	0	0	0	0	0	0	0	0	0	0	0	1	0	0	0	0	0	0	0
8672	JFO	1	5	0	2	5	4	1		0								7.9666667	10466.667	445000	.51499999	10.1	.51999998	2.7850001	14.5	3	0	0	0	0	0	0	0	0	0	0	0	0	0	0	0	0	0	0	0	0	0	0	0
7720	Hemorio	0	4	0	4	5	4	1		0								10.6	8293.333	330933.3333	.40000001	1.219	.16	.70499998	1.85		0	0	0	0	0	0	0	1	0	0	0	0	0	0	0	0	0	0	0	0	0	0	0
9461	MOC	1	6	0	4	0	1	1		0								11.633333	8266.667	329333.3333	.56999999	2.8333333	.31	.34			0	0	0	0	0	0	0	3	0	0	0	0	0	0	0	1	0	0	0	0	0	0	0
9696	ITACI SP	0	5	0	4	5	4	1		0								8.7666664	8862.333	669000	.28333333	5.52	.73699999	3.3666666	14.55	0	0	0	0	0	0	0	0	0	0	0	0	0	0	0	0	0	0	0	1	0	0	0	0
10318	Hemope	0	5	0		5	4	1		0								8.6000004	15300	604000	.55000001		.38	.52999997		31	0	0	0	0	0	0	0	0	0	1	0	0	0	0	0	1	1	0	1	0	0	0	0
8682	JFO	0	5	0	2	5	4	1		0								10.233334	8700	262000	.44499999	6.4333334	.33500001	1.02	4		0	0	0	0	0	0	0	3	0	0	0	0	0	0	0	0	0	0	0	0	0	0	0
7499	Hemorio	0	4	0	4	5	4	0		0								8.2550001	22200	514500	.36000001	10.795	.315	1.585	5.1999998	50	0	0	0	0	0	0	0	0	0	0	0	0	0	0	0	0	1	1	1	0	0	0	0
8671	JFO	1	5	0	2	5	4	0		0								10.533334	7200	286333.3333	.46333334	6.2666669	.25999999	1.025	2.6666667	3	0	0	0	0	0	0	0	3	0	0	0	0	0	0	0	1	0	0	0	0	0	0	0
7480	Hemorio	1	5	0	4	5	4	1		0								7.5999999	14455	439250	.38	14.3	.625	3.345	4.25	10	0	0	0	0	0	0	0	0	0	0	0	0	0	0	0	0	0	0	1	0	0	0	0
8667	JFO	1	5	0	4	5	4	1		0								8.3666668	10000	410333.3333	.40666667	10.4	.667	1.7566667	12.5	4	0	0	0	0	0	0	0	0	1	0	0	0	0	0	0	1	0	0	1	0	0	0	0
8266	ITACI SP	0	5	0	1	5	4	1		0								10.066667	11950	291333.3333	.45500001	2.3866668	.32333332	.93333334	.80000001	0	0	0	0	0	0	0	0	3	0	0	0	0	0	0	0	0	0	0	0	0	0	0	0
7368	Hemorio	1	6	0	2	0	1	1		1	24/10/2016	D570	*J960	*D570	*D571			8.4266663	17476.666	524333.3333000001	.38333333	7.4106665	.153	.83333331	10.7		0	0	0	0	0	0	0	0	0	0	0	0	0	0	0	0	0	1	0	0	0	0	0
2891	HBH	0	5	0	4	5	4	0		0								10.333333	11020	274000	.55000001	4.9333334	.31999999	.33000001			0	0	0	0	0	0	0	3	0	0	0	0	0	0	0	1	0	0	0	0	0	0	0
7533	Hemorio	0	5	0	1	5	4	1		0								8.5	19673.334	376833.3333	.27000001	16.9	.41	2.54	6.5333333	15	0	0	0	0	0	0	0	0	0	0	0	0	0	0	0	0	1	0	1	0	0	0	0
2768	HBH	0	6	0	2	0	1	1		0								7.6666665	6507.3335	570133.3333000001	.56999999	11.7	.44499999	1.385		8	0	0	0	0	0	0	0	0	0	0	0	0	0	0	0	0	0	0	1	0	0	0	0
9552	MOC	0	5	0	4	5	4	1		0								8.6333332	17100	427333.3333	.56999999	18.166666	.27000001	1.05			0	0	0	0	0	0	0	0	0	0	0	0	0	0	0	0	0	0	0	0	0	0	0
7473	Hemorio	1	5	0	4	5	4	1		0								7.3200002	10706.667	466333.3333	.35333332	8.6516666	.36700001	1.48	14.233334	13	0	0		0	0	0		0	0	0	0	0	0	0	0	1	1	0	0	0	0	0	0
7458	Hemorio	1	6	0	4	0	1	1		0								10.073334	7576.6665	308333.3333	.33333334	5.1133332	.30333334	1.2866666	14.366667	0	0	0	0	0	0	0	0	0	0	0	0	0	0	0	0	0	0	1	1	0	0	0	0
2839	HBH	1	6	0	4	0	1	0		0								8.4499998	14956.667	537400		9.8500004			21.5	3	0	0	0	0	0	0	0	0	0	0	0	0	0	0	0	0	0	0	1	0	0	0	0
7585	Hemorio	0	5	0	4	5	4	1		0								10	8555	338600	.47999999	4.1700001	.39500001	1.83	1.45	4	0	0	0	0	0	0	0	3	0	0	0	0	0	0	0	1	0	1	0	0	0	0	0
2881	HBH	1	5	0	4	5	4	1		0								10.1	8560	343850	.47999999	7.0999999	.1	.31			0	0	0	0	0	0	0	3	0	0	0	0	0	0	0	0	0	0	0	0	0	0	0
4006	Hemope	0	5	0	4	5	4	1		0								7.9000001		479000	.54000002		.23999999	.28999999		3	0	0	0	0	0	0	0	0	0	0	0	0	0	0	0	1	0	0	1	0	0	0	0
4195	Hemope	0	6	0	4	0	1	1		0											.54000002		.36000001	1.74			0	0	0	0	0	0	0	0	0	0	0	0	0	0	0	0	0	0	1	0	0	0	0
8285	ITACI SP	1	5	0	2	5	4	1		0								10.833333	8253.333	161000	.56999999	4.1533332	.22333333	.86000001			0	0	0	0	0	0	0	2	0	0	0	0	0	0	0	1	0	0	0	0	0	0	0
7471	Hemorio	0	5	0	2	5	4	1		0								6.2666669	15666.667	553333.3333000001	.36333334	17.24	.36000001	1.7966666	3.7666667	32	0	0	0	0	0	0	0	0	0	0	0	0	0	0	0	0	0	0	1	0	0	0	0
10205	HBH	0	6	0	4	0	1	1		0								11.866667	7272.6665	492133.3333	.40000001	4	.23	.77999997	30.466667	8	0	0	0	0	0	0	0	0	0	0	0	0	0	0	0	0	0	0	1	0	0	0	0
2822	HBH	1	6	0	4	0	1	0		0								7.9000001	14800	407333.3333	.34999999	14.266666	.46000001	2.72	20.4	3	0	0	0	0	0	0	0	0	0	0	0	0	0	0	0	0	0	0	1	0	0	0	0
7426	Hemorio	0	5	0	2	5	4	1		0								7.4099998	13166.667	345633.3333	.40000001	16.57	.41	2.6333334	6.8000002	7	0	0	0	0	0	0	0	0	0	0	0	0	0	0	0	1	0	0	1	0	0	0	1
9556	MOC	1	5	0	4	5	4	1		0								10.766666	7400	237000	.44999999	4.1666665	.059999999	.11			0	0	0	0	0	0	0	3	0	0	0	0	0	0	0	0	0	0	0	0	0	0	0
9498	MOC	1	6	0	4	0	1	1		0								10.566667	7566.6665	248333.3333	.47	4	.31	.88999999			0	0	0	0	0	0	0	3	0	0	0	0	0	0	0	1	0	0	0	0	0	0	0
4012	Hemope	1	6	0	4	0	1	0		0								8.8000002	9950	422000	.28999999	4.6999998	.51499999	.85500002	2.0999999	37	0	0	0	0	0	0	0	0	0	1	0	0	0	0	0	0	1	0	1	0	0	0	0
7535	Hemorio	0	5	0	2	5	4	1		0								7.1500001	8705	496500	.31	11.65	.417	2.27	5.4000001	31	0	0	0	0	0	0	0	0	0	1	0	0	0	0	0	1	0	0	1	0	0	0	0
4026	Hemope	0	6	0	4	0	1	1		0								9.166667	8763.333	638000	.315	9.3000002	.185	.84500003		8	0	0	0	0	0	0	0	0	0	0	0	0	0	0	0	1	0	0	1	0	0	0	0
2840	HBH	0	6	0	4	0	1	1		0								10.65	11290	168750	.41999999	6.9499998	.33000001	.66000003		3	0	0	0	0	0	0	0	3	0	0	0	0	0	0	0	0	0	0	0	0	0	0	0
8657	JFO	0	6	0	2	0	1	1		0								7.0500002	11800	452000	.41	14.1	.12	.88999999	11		0	0	0	0	0	0	0	0	0	0	0	0	0	0	0	1	0	0	0	0	0	0	0
8245	ITACI SP	1	7	0	4	0	1	1		0								9.7333336	8210	260000	.49000001	3.0633333	.29666665	.66000003	23.700001	3	0	0	0	0	0	0	0	0	0	0	0	0	0	0	0	0	0	0	1	0	0	0	0
7545	Hemorio	0	5	0	2	5	4	1		0								8.0666666	11196.667	684800	.34999999	7.4229999	.145	.70499998	9	0	0	0	0	0	0	0	0	0	0	0	0	0	0	0	0	1	0	0	0	0	0	0	0
4088	Hemope	0	5	0	4	5	4	1		0								6	15500	390000	.33000001	15.8	.79000002	.88	3.1500001	16	0	0	0	0	0	0	0	0	0	0	0	0	0	0	0	1	0	0	1	0	0	0	0
4087	Hemope	1	5	0	4	5	4	1		0											.44		.5	.60000002		5	0	0	0	0	0	0	0	0	0	0	0	0	0	0	0	1	0	0	0	0	0	0	0
4023	Hemope	0	6	0	4	0		1		0								10.3	9195	252500	.36000001	2.5	.25	.66000003			0	0	0	0	0	0	0	3	0	0	0	0	0	0	0	0	0	0	0	0	0	0	0
8258	ITACI SP	0	6	0	2	0	1	0		0								8.3999996	13130	808333.3333000001	.25666666	11.43	.41999999	3.3766668	13	5	0	0	0	0	0	0	0	0	0	0	0	0	0	0	0	1	0	0	0	0	0	0	0
2825	HBH	1	6	0	4	0	1	1		0								9.9333334	9400	488333.3333	.44999999	5.25	.20999999	.52333331	31.1	8	0	0	0	1	0	0	1	0	0	0	0	0	0	0	0	0	0	0	1	0	0	0	1
8659	JFO	1	5	0		5	4	0		0								11.366667	13266.667	559666.6666999999	.52499998	6.1999998	.36500001	1.415	2.3333333		0	0	0	0	0	0	0	3	0	0	0	0	0	0	0	1	0	0	0	0	0	0	0
8666	JFO	1	6	0	2	0	1	1		0								11.966666	9866.667	255666.6667	.54500002	5.6666665	.22499999	.83999997	4	3	0	0	0	0	0	0	0	3	0	0	0	0	0	0	0	1	0	0	0	0	0	0	0
2664	HBH	0	8	0	4	0	1	1		0								8.8000002	11250	373000	.55000001	17.5	.23	.89999998	8	3	0	0	0	0	0	0	0	0	0	0	0	0	0	0	0	1	0	0	0	0	0	0	0
8668	JFO	0	6	0	4	0	1	1		0								8.2666664	18033.334	403333.3333	.60000002	7.4333334	.51999998	1.425	30	9	0	0	0	0	0	0	0	0	0	0	0	0	0	0	0	1	0	0	1	0	1	0	1
4038	Hemope	0	6	0	4	0	1	1		0								7.5	12950	544000	.58499998	8.1000004	.63	2.23		6	0	0	0	0	0	0	0	0	0	0	0	0	0	0	0	1	0	0	1	0	0	0	0
7329	Hemorio	1	6	0	4	0	1	1		0								8.1300001	11250	478000	.48500001	12.345	.29499999	1.05	23.299999	15	0	0	0	0	0	0	0	0	0	1	0	0	0	0	0	0	0	0	1	0	0	0	0
4078	Hemope	0	5	0	1	5	4	0		0								9.5	8610	604000	.50999999	2.4000001	.23	.47999999		10	0	0	0	0	0	0	0	0	0	0	0	0	0	0	0	1	0	1	1	0	0	0	0
4024	Hemope	1	5	0	4	5	4	1		0								8.3000002	15000	493000	.38499999	7.8000002	.25	.67500001	11.6	3	0	0	0	0	0	0	0	0	0	0	0	0	0	0	0	1	0	1	1	0	0	0	0
9505	MOC	1	6	0	4	0	1	1		0								11.4	12133.333	376666.6667	.49000001	5.6666665	.25999999	.98000002		3	0	0	0	0	0	0	0	0	0	0	0	0	0	0	0	1	0	0	1	0	0	0	0
7446	Hemorio	0	6	0	4	0	1	1		0								8.0233335	10480	380500	.34999999	11.3	.50300002	3.3633332	6.9333334	11	0	0	0	0	0	0	0	0	0	0	0	0	0	0	0	1	0	0	0	0	0	0	0
7493	Hemorio	1	5	0	4	5	4	0		0								9.0733337	19613.334	485600	.26333332	5.5646667	.197	.94	6.0666666	3	0	0	0	0	0	0	0	0	0	0	0	0	0	0	0	1	0	1	1	0	0	0	0
7472	Hemorio	0	5	0	4	5	4	1		0								7.8566666	16206.667	435733.3333	.34	10.05	.32666665	1.3466667	6.6666665	32	0	0	0	0	0	0	0	0	0	0	0	0	0	0	0	0	0	0	1	0	0	0	0
7391	Hemorio	0	5	0	2	5	4	2		0								8.9499998	8190	445500	.36000001	3.9000001	.25333333	.97666669	5.8499999	16	0	0			0	0		2	0	0	0	0	0	0	0	1	0	1	1	0	0	0	0
9509	MOC	1	6	0	1	0	1	1		0								11.55	18900	622000	.41999999	8	.23	.38999999			0	0	0	0	0	0	0	3	0	0	0	0	0	0	0	0	0	0	0	0	0	0	0
7511	Hemorio	1	5	0	1	5	4	1		0								9.3633337	20653.334	486400	.34999999	7.0566669	.22666667	1.2633333	14.466666	9	0	0	0	0	0	0	0	0	0	0	0	0	0	0	0	1	0	0	1	0	0	0	0
7554	Hemorio	0	3	0	2	5	4	1		0								8.9399996	12450	312033.3333	.22	7.9433331	.45699999	1.99	10.2	4	0	0	0	0	0	0	0	0	0	0	0	0	0	0	0	1	0	1	1	0	0	0	0
7396	Hemorio	0	6	0	4	0		1		0								7.3099999	17890	762850	.35499999	11.73	.29499999	1.4400001	6.0500002	21	0	0	0	0	0	0	0	0	0	1	0	0	0	0	0	1	0	0	0	0	0	0	1
4180	Hemope	0	4	0	1	5	4	0		0								10	9950	459000	.40000001	4.3499999	.23	.52999997			0	0	0	0	0	0	0	1	0	0	0	0	0	0	0	0	0	0	0	0	0	0	0
10199	HBH	1	6	0	4	0		1		0								8.166667	13336.667	188696.6667	.38999999	12.4	.22	1.08	1.8	49	0	0	0	0	0	0	0	0	0	1	0	0	0	0	0	1	1	0	1	0	0	0	0
7283	Hemorio	0	6	0	4	0		1		0								7.8499999	10670	584000	.435	12.4	.19499999	.88499999	3.95	89	0	0	0	0	0	0	0	0	0	1	0	1	0	0	0	0	1	0	1	0	0	0	0
3901	Hemope	1	6	0	4	0	1	1		0								7.25	16375	564500	.315	31.4	.38	2.25	8.6000004	8	0	0	0	0	0	0	0	0	0	0	0	0	0	0	0	1	0	0	1	0	0	0	0
8254	ITACI SP	1	6	0	1	0	1	1		0								9	12560	634500	.38333333	6.0500002	.31	1.1	14.4	15	0	0	0	0	0	0	0	0	0	0	0	0	0	0	0	1	0	0	1	0	0	0	0
2805	HBH	0	6	0	2	0	1	0		0								9.9700003	11493.333	398466.6667	.50999999	6.6333332	.38999999	2.1099999	21.5	3	0	0	0	0	0	0	0	0	0	0	0	0	0	0	0	1	0	0	1	0	0	0	0
7744	Hemorio	0	5	0	1	5	4	1		0								8.7200003	15141.333	510866.6667	.29333332	15.59	.54299998	2.98	8	20	0	0	0	0	0	0	0	0	0	0	0	0	0	0	0	1	0	0	0	0	1	0	1
7332	Hemorio	0	6	0	4	0		0		0								6.6199999	16380	412400	.30000001	13.34	.47	2.26	2.5999999	3	0	0	0	0	0	0	0	0	0	0	0	0	0	0	0	0	0	0	1	0	0	0	0
7506	Hemorio	1	5	0	1	5	4	0		0								10.633333	5010	222100	.38	5.026	.537	.92666668	6.4000001	3	0	0	0	0	0	0	0	3	0	0	0	0	0	0	0	1	0	0	0	0	0	0	0
8250	ITACI SP	0	6	0	4	0	1	1		0								8.6999998	16776.666	607000	.42666668	6.5166669	.63999999	2.6433334	2.1333334	78	0	0	0	0	0	0	0	0	0	1	0	0	0	0	0	1	1	0	0	0	0	0	0
8643	JFO	0	6	0	4	0	1	1		0								9.166667	12400	392666.6667	.51999998	8.6499996	.53500003	1.75	21.666666	3	0	0	0	0	0	0	0	0	0	0	0	0	0	0	0	1	0	0	1	0	0	0	0
3998	Hemope	1	6	0	4	0	1	0		0								10.45	7485	161000	.47	5.9000001	.435	.65499997		3	0	0	0	0	0	0	0	3	0	0	0	0	0	0	0	1	0	0	1	0	0	0	0
9468	MOC	0	7	0	2	0	1	0		0								6.4666667	12700	381333.3333	.57999998	18.166666	.34999999	1.78		3	0	0	0	0	0	0	0	0	0	0	0	0	0	0	0	1	0	0	1	0	0	0	0
3963	Hemope	0	6	0	4	0	1	1		0								10.433333	6720	342500	.47	2.2666667	.20999999	.68000001			0	0	0	0	0	0	0	3	0	0	0	0	0	0	0	0	0	0	0	0	0	0	0
4004	Hemope	0	6	0	4	0	1	0		0								8.0666666	10260	662000	.44	12.9	.22	.74000001		3	0	0	0	0	0	0	0	0	0	0	0	0	0	0	0	0	0	0	0	0	0	0	0
7482	Hemorio	1	5	0	4	5	4	1		0								7.6500001	14865	268600	.36500001	12.5	.33500001	1.42	6.6999998	5	0	0	0	0	0	0	0	0	0	0	0	0	0	0	0	0	0	0	0	0	0	0	0
8262	ITACI SP	1	6	0	2	0	1	1		0								9	9983.333	307333.3333	.36666667	4.0566669	.63700002	2.8633332	6.5666666	79	0	0	0	0	0	0	0	0	0	1	0	0	0	0	0	1	1	0	1	0	0	0	1
7520	Hemorio	1	5	0	4	5	4	1		0								10.933333	11013.333	410600	.40666667	2.9000001	.097000003	.46333334	3.6666667	3	0	0	0	0	0	0	0	3	0	0	0	0	0	0	0	0	0	0	0	0	0	0	0
8149	ITACI SP	0	6	0	1	0	1	1		0								8.8000002	18410	570333.3333000001	.40000001	8.4133329	.433	1.6666666	2.0333333	114	0	0	0	0	0	0	0	0	0	1	0	0	0	0	0	1	1	0	0	0	0	0	0
2843	HBH	1	6	0	4	0	1	1		0								12.25	9800	180250		3.8			8.5500002		0	0	0	0	0	0	0	3	0	0	0	0	0	0	0	0	0	0	0	0	0	0	0
2844	HBH	1	6	0	4	0	1	1		0								11.5	4683.6665	133966.6667	.58999997	3.5999999	.405	1.14	15.6		0	0	0	0	0	0	0	3	0	0	0	0	0	0	0	1	0	0	1	0	0	0	0
4036	Hemope	1	6	0	2	0	1	1		0								7.3000002	15480	426000	.47999999		.62	2.0599999		3	0	0	0	0	0	0	0	0	0	0	0	0	0	0	0	0	0	0	0	0	0	0	0
7424	Hemorio	1	6	0	2	0	1	0		0								6.8499999	12710	431200	.44	19.995001	1.533	2.6233332	6.9000001	15	0	0	0	0	0	0	0	0	0	0	0	0	0	0	0	1	0	0	0	0	0	0	0
7439	Hemorio	0	6	0	4	0	1	1		0								11.133333	8316.667	265633.3333	.435	3.1689999	.12	.51499999	.44999999		0	0	0	0	0	0	0	3	0	0	0	0	0	0	0	1	0	0	0	0	0	0	0
7457	Hemorio	1	5	0	4	5	4	1		0								7.5500002	18385	476000	.44499999	15.7	.49000001	2.2149999	6.9000001	3	0	0	0	0	0	0	0	0	0	0	0	0	0	0	0	1	0	0	1	0	0	0	0
2888	HBH	1	5	0	2	5	4	0		0								7.8499999	13780	572850	.34	8.4499998	.47	1.08	15	3	0	0	0	0	0	0	0	0	0	0	0	0	0	0	0	0	0	0	0	0	0	0	0
8646	JFO	0	6	0	4	0	1	1		0								7.5	10866.667	918333.3333000001	.75999999	4	.34	1.5650001	1.3	8	0	0	0	0	0	0	0	0	0	0	0	0	0	0	0	1	0	1	1	0	0	0	0
7528	Hemorio	0	5	0	4	5	4	1		0								8.5249996	11360	601100	.44999999	6.0879998	.35499999	1.6	12.7	8	0	0	0	0	0	0	0	0	0	0	0	0	0	0	0	1	0	1	0	0	0	0	0
7505	Hemorio	1	6	0	4	0		1		0								7.7466664	12273.333	397300	.32333332	12.263333	.38699999	1.95	7.3666668	23	0	0	0	0	0	0	0	0	0	0	0	0	0	0	0	1	1	1	1	0	1	0	1
3899	Hemope	0	7	0	4	0	1	1		0								7.8000002	18900	612000	.51999998	11.4	.12	.41999999		9	0	0	0	0	0	0	0	0	0	0	0	0	0	0	0	1	0	0	0	0	0	0	0
4205	Hemope	0	7	0	4	0	1	1		0								11.05	11545	379500	.47	3.3	.20999999	.72000003			0	0	0	0	0	0	0	3	0	0	0	0	0	0	0	1	0	0	0	0	0	0	0
2821	HBH	0	6	0	1	0	1	1		0								10.7	8500	198000	.47999999	6.5999999	.38	.94			0	0	0	0	0	0	0	3	0	0	0	0	0	0	0	0	0	0	0	0	0	0	0
2798	HBH	1	6	0	4	0	1	0		0								8.3999996	18300		.41999999		.11	.51999998		3	0	0	0	0	0	0	0	0	0	0	0	0	0	0	0	1	0	0	0	0	0	0	0
9460	MOC	0	6	0	4	0	1	1		0								8.2333336	13933.333	424666.6667	.58666664	14.9	.54299998	1.25	21.333334	3	0	0	0	0	0	0	0	0	0	0	0	0	0	0	0	1	0	0	1	0	0	0	0
2827	HBH	0	6	0		0	1	1		0								10.666667	9346.667	279900	.41	3.95	.34	.38		3	0	0	0	0	0	0	0	3	0	0	0	0	0	0	0	1	0	0	0	0	0	0	0
7412	Hemorio	1	6	0	4	0	1	1		0								8.2666664	12266.667	350666.6667	.38666666	15.985	.60000002	4.7966666	9.6999998	6	0	0	0	0	0	0	0	0	0	0	0	0	0	0	0	0	0	0	0	0	1	0	0
7465	Hemorio	1	5	0	4	5	4	1		0								10.523334	8996.667	263066.6667	.41333333	3.5699999	.38299999	1.3566667	1.5	3	0	0	0	0	0	0	0	3	0	0	0	0	0	0	0	0	0	0	0	0	1	0	0
8653	JFO	1	6	0	2	0	1	1		0								7.8000002	11400	559000	.37	13.2	.40000001	.69999999	7	8	0	0	0	0	0	0	0	2	0	0	0	0	0	0	0	1	0	0	0	0	0	0	0
7335	Hemorio	0	6	0	4	0	1	1		0								7.3766665	14953.333	333900	.40666667	17.646667	.39300001	2.0999999	10.1	15	0	0	0	0	0	0	0	0	0	0	0	0	0	0	0	1	0	0	1	0	0	0	0
9488	MOC	0	6	0	4	0	1	1		0								6.6333332	14700	501333.3333	.37	12.333333	.34	.51999998		15	0	0	0	0	0	0	0	0	0	0	0	0	0	0	0	0	0	0	0	0	0	0	0
2787	HBH	1	6	0	4	0	1	1		0								7.2666669	17183.334	456600	.50999999	13.566667	.31999999	1.41			0	0	0	0	0	0	0	0	0	0	0	0	0	0	0	0	0	0	1	0	0	0	0
8282	ITACI SP	1	8	0	2	0	1	1		0								11.466666	7776.6665	163000	.50999999	2.3566666	.22666667	.73000002	.80000001	3	0	0	0	0	0	0	0	3	0	0	0	0	0	0	0	0	0	0	1	0	0	0	0
8281	ITACI SP	0	6	0	4	0	1	1		0								7.7333331	13343.333	366666.6667	.30000001	7.5866666	.54000002	2.2766666	8.0333338	3	0	0	0	0	0	0	0	0	0	0	0	0	0	0	0	0	0	0	1	0	0	0	0
2791	HBH	0	6	0	2	0	1	1		0								9.0933332	9529.333	449500	.33500001	8.4333334	.19	.92500001	16.566668	4	0	0	0	0	0	0	0	0	0	0	0	0	0	0	0	1	0	0	1	0	0	0	0
10317	Hemope	1	7	0	4	0	1	1		0								7		492000	.61500001	21.6	.38	.66000003		13	0	0	0	0	0	0	0	0	0	0	0	0	0	0	0	1	0	0	1	0	0	0	0
2795	HBH	1	7	0	4	0	1	1		0								6.8400002	11300	374000	.40000001	20	.50999999	1.65			0	0	0	0	0	0	0	0	0	0	0	0	0	0	0	1	0	0	0	0	0	0	0
7421	Hemorio	1	6	0	1	0	1	1		0								9.8666668	12383.333	609000	.51999998	5.8666668	.35499999	1.265	21		0	0	0	0	0	0	0	0	0	0	0	0	0	0	0	0	0	0	0	0	0	0	1
7358	Hemorio	1	6	0	2	0	1	1		0								6.1999998	14500	636000	.30666667	15.933333	.38	1.24	4.5999999	8	0	0	0	0	0	0	0	0	0	0	0	0	0	0	0	0	0	0	1	0	0	0	0
9506	MOC	0	6	0	4	0	1	0		0								7.1333332	9333.333	575333.3333000001	.55000001	12.5	.46000001	.92000002			0	0	0	0	0	0	0	0	0	0	0	0	0	0	0	0	0	0	0	0	0	0	0
2800	HBH	1	7	0	4	0	1	1		0								11.533334	5536.6665	251000	.44999999	1.8666667	.31999999	.74000001	1.9	3	0	0	0	0	0	0	0	3	0	0	0	0	0	0	0	1	0	0	1	0	0	0	0
2653	HBH	1	9	0	4	0	1	1		1	18/02/2016	D570	*A419	*J189	*D570			8.8933334	17666.666	452233.3333	.50999999	7.0333333	.19	.40000001		3	0	0	0	0	0	0	0	2	0	0	0	0	0	0	0	1	0	0	0	0	0	0	0
9491	MOC	1	7	0	4	0	1	1		0								12.2	9400	229333.3333	.31999999	2.5	.12	.17		0	0	0	0	0	0	0	0	3	0	0	0	0	0	0	0	1	0	0	0	0	0	0	0
7236	Hemorio	1	7	0	4	0	1	1		0								8.4499998	11700	452500	.34333333	9.5	.22	.79000002	5.6999998	19	0	0	0	0	0	0	0	0	0	1	0	0	0	0	0	1	0	0	1	0	0	0	1
10200	HBH	1	6	0	4	0	1			0								10.4	12950	422000	.63999999	3	.47999999	.60000002			0	0	0	0	0	0	0	3	0	0	0	0	0	0	0	1	0	0	0	0	0	0	0
7292	Hemorio	0	7	0	4	0	1	1		0								8.1300001	14986.667	640366.6666999999	.38333333	3.8295	.19	.81999999	3.9000001	63	0	0	0	0	0	0	0	0	0	1	0	0	0	0	0	1	1	1	1	0	0	0	1
3932	Hemope	1	7	0	4	0	1	1		0								8.0666666	7025	448333.3333	.66000003	5.5	.44	1.38	1	3	0	0	0	0	0	0	0	0	0	0	0	0	0	0	0	1	0	0	1	0	0	0	0
3969	Hemope	0	7	0	4	0	1	0		0								6.5500002	12130	279500	.22	22.4	.435	.89999998	9.8000002	3	0	0	0	0	0	0	0	0	0	0	0	0	0	0	0	0	0	1	1	0	0	0	0
2755	HBH	0	7	0	4	0		2		0								11.266666	10668.333	440100	.55000001	3.5666666	.2	.54000002		3	0	0	0	0	0	0	0	3	0	0	0	0	0	0	0	0	0	0	0	0	0	0	0
2834	HBH	1	7	0	1	0	1	2		0								11.4	8026.3335	195200	.56	5.6666665	.38	.41999999	6.5500002		0	0	0	0	0	0	0	3	0	0	0	0	0	0	0	0	0	0	0	0	0	0	0
10184	HBH	1	8	0	2	0	1	1		0								9.1400003	11956.667	389066.6667	.59500003	7.4333334	.31999999	.88	3.3		0	0	0	0	0	0	0	3	0	0	0	0	0	0	0	1	0	0	0	0	0	0	0
8255	ITACI SP	1	6	0	1	0	1	1		0								12.866667	7536.6665	248333.3333	.5	.50333333	.123	.38666666	31.700001		0	0	0	0	0	0	0	0	0	0	0	0	0	0	0	0	0	0	1	0	0	0	0
7443	Hemorio	0	5	0	4	5	4	1		0								10.1	11863.333	346000	.41333333	1.95	.11	.45500001	1.4333333	7	0	0	0	0	0	0	0	1	0	0	0	0	0	0	0	0	0	1	0	0	0	0	0
2760	HBH	1	7	0	2	0	1	1		0								9.9049997	7212	337850	.41	4	.23999999	.67000002	1.5	53	0	0	0	0	0	0	0	0	0	1	0	0	0	0	0	0	1	0	1	0	0	0	0
7420	Hemorio	1	6	0	2	0	1	1		0								6.9733334	20830	304933.3333	.36666667	14.485	.5	2.4333334	4.5500002	4	0	0	0	0	0	0	0	0	0	0	0	0	0	0	0	0	0	1	0	0	0	0	1
7243	Hemorio	1	7	0	4	0	1	1		0								12.466666	6096.6665	160000	.41666666	6.6743331	.163	.75333333	15.033334	3	0	0	0	0	0	0	0	3	0	0	0	0	0	0	0	0	0	0	1	0	0	0	0
8252	ITACI SP	0	7	0	4	0	1	1		0								10.2	7493.3335	281000	.40333334	1.04	.1767	.52333331	3.2333333		0	0	0	0	0	0	0	1	0	0	0	0	0	0	0	1	0	0	1	0	0	0	0
10202	HBH	1	6	0	4	0	1	1		0								6.6199999	10755.667	562433.3333000001	.465	13.9	.28	.76999998	8.8999996	3	0	0	0	0	0	0	0	0	0	0	0	0	0	0	0	0	0	0	0	0	0	0	0
3898	Hemope	1	6	0	4	0	1	1		0								8.3000002	15370	457000	.44499999	11.5	.63499999	1.225	3.1500001	25	0	0	0	0	0	0	0	0	0	1	0	0	0	0	0	0	1	0	0	0	0	0	0
9471	MOC	0	7	0	4	0	1	1		0								7.8666668	9400	554000	.61000001	13.166667	.63999999	2.3599999		3	0	0	0	0	0	0	0	0	0	0	0	0	0	0	0	0	0	0	1	0	0	0	0
9414	MOC	1	7	0	4	0	1	1		0								7.0333333	12666.667	409333.3333	.44	11.5	.47999999	1.52		3	0	0	0	0	0	0	0	0	0	0	0	0	0	0	0	1	0	0	0	0	0	0	0
2700	HBH	0	8	0	4	0	1	0		0								7.5500002	12270	199500	.54500002	6.5500002	.31999999	1.2	16	3	0	0	0	0	0	0	0	0	0	0	0	0	0	0	0	0	0	0	0	0	0	0	0
3978	Hemope	0	6	0	4	0	1	1		0								6.8000002	12200	652000	.36000001	13.5	.5	1.01	4.5	12	0	0	0	0	0	0	0	0	0	0	0	0	0	0	0	0	1	0	1	0	0	0	0
9685	ITACI SP	0	7	0	4	0	1	1		0								7.9000001	9580	581000	.55000001	18.24	.66000003	1.13		3	0	0	0	0	0	0	0	0	0	0	0	0	0	0	0	1	0	0	1	0	0	0	0
7444	Hemorio	0	5	0	1	5	4	1		0								11.633333	11166.667	312000	.40333334	3.405	.167	.57999998	2.2	3	0	0	0	0	0	0	0	3	0	0	0	0	0	0	0	0	0	0	0	0	0	0	0
9454	MOC	0	7	0	1	0	1	1		0								7.1666665	15000	699333.3333000001	.47999999	17	.34999999	1.26			0	0	0	0	0	0	0	0	0	0	0	0	0	0	0	0	0	0	0	0	0	0	0
9438	MOC	1	7	0	4	0	1	1		0								8.0666666	17433.334	458333.3333	.20999999	14.333333	.63999999	.79000002	2	77	0	0	0	0	0	0	0	0	0	1	0	0	0	0	0	0	1	0	0	0	0	0	0
4008	Hemope	0	5	0	4	5	4	1		0								7.5999999	7000	727000	.41	4.5999999	.090000004	.34999999	10.6	8	0	0	0	0	0	0	0	0	0	0	0	0	0	0	0	1	0	0	1	0	0	0	1
2804	HBH	0	7	0	4	0	1	1		0								6.9366665	12193.333	448466.6667	.36000001	17	.40000001	1.35	5	8	0	0	0	0	0	0	0	0	0	0	0	1	0	0	0	1	0	0	1	0	0	0	0
2735	HBH	0	7	0	4	0	1	1		0								8.9666662	10820	198333.3333	.31	9.0500002	.35499999	1.925	17	101	0	0	0	0	0	0	0	0	0	1	0	0	0	0	0	1	1	0	1	1	1	1	0
2803	HBH	1	6	0	2	0	1	1		0								11.1	12510	484500	.41999999	4.1500001	.51999998	1.11	15	3	0	0	0	0	0	0	0	3	0	0	0	0	0	0	0	0	0	0	0	0	0	0	0
2753	HBH	0	7	0	4	0	1	1		0								9.0699997	17885	715000	.49000001	13.1	.56	1.12	23.700001	4	0	0	0	0	0	0	0	0	0	0	0	0	0	0	0	1	0	0	0	0	0	0	0
2819	HBH	1	7	0	4	0	1	1		0								11.1	11420	434850	.63	3.2	.30000001	.76999998	5	3	0	0	0	0	0	0	0	3	0	0	0	1	0	0	0	1	0	0	0	0	0	0	0
9450	MOC	1	7	0	4	0	1	1		0								7.2666669	12566.667	574666.6666999999	.38	11	.56999999	.69		15	0	0	0	0	0	0	0	0	0	0	0	0	0	0	0	1	0	0	0	0	0	0	0
9474	MOC	0	6	0	4	0	1	1		0								9.0666666	11566.667	567666.6666999999	.435	10.333333	.53500003	1.76	18	8	0	0	0	0	0	0	0	0	0	0	0	0	0	0	0	1	0	0	1	0	0	0	0
3866	Hemope	0	7	0	4	0	1	0		0								9.0666666	10900	471000	.44	9.8999996	.16	.23		3	0	0	0	0	0	0	0	0	0	0	0	0	0	0	0	1	0	0	1	0	0	0	0
7637	Hemorio	0	6	0	4	0	1	2		0								7.0333333	10783.333	388966.6667	.30333334	10.35	.53299999	3.9200001	1.2333333	22	0	0	0	0	0	0	0	0	0	0	0	0	0	0	0	1	0	1	1	0	0	0	0
8644	JFO	1	7	0		0	1	1		0								11.55	6960.5	296500	.53500003	1.7	.12	.35499999	3.5		0	0	0	0	0	0	0	3	0	0	0	0	0	0	0	1	0	0	1	0	0	0	0
2835	HBH	1	6	0	4	0	1	1		0								9.8000002	16090	482700	.37	2.8499999	.42500001	.81	23		0	0	0	0	0	0	0	0	0	0	0	0	0	0	0	1	0	0	1	0	0	0	0
2744	HBH	1	7	0	4	0	1	1		0								10.133333	7287.6665	376266.6667	.51999998	11	.23	.94	33.233334	8	0	0	0	0	0	0	0	0	0	0	0	0	0	0	0	1	0	0	1	0	0	0	0
8647	JFO	0	7	0	4	0	1	0		0								7.8000002	13200	538000	.465	8.833333	.45500001	1.765	11.8	3	0	0	0	0	0	0	0	0	0	0	0	0	0	0	0	1	0	0	1	0	0	0	0
3897	Hemope	0	7	0	4	0	1	1		0								8.5333338	8950	644666.6666999999	.43000001	7.6500001	.28	.28999999		3	0	0	0	0	0	0	0	0	0	0	0	0	0	0	0	0	0	0	1	0	0	0	0
9452	MOC	1	7	0	4	0		0		0								8.2666664	16533.334	456000	.55000001	9.833333	.28999999	1.25		3	0	0	0	0	0	0	0	0	0	0	0	0	0	0	0	1	0	0	0	0	0	0	0
6805	Hemorio	1	9	0	4	0	1	1		0								6.4833331	13566.667	396333.3333	.31	11.78	.66500002	3.2249999	3.5333333	3	0	0	0	0	0	0	0	0	0	0	0	0	0	0	0	0	0	1	0	0	0	0	0
3980	Hemope	0	6	0	4	0	1	1		0											.56		.36000001	.82999998		5	0	0	0	0	0	0	0	1	0	0	0	0	0	0	0	1	0	0	0	0	0	0	0
2742	HBH	1	7	0	2	0	1	1		0								7.7666669	21486.666	438366.6667	.38999999	12.3	.61000001	2.48	15	8	0	0	0	0	0	0	0	0	0	0	0	0	0	0	0	0	0	0	1	0	0	0	0
6858	Hemorio	1	9	0	4	0	1	0		0								7.9099998	13270	558600	.57999998		.11	.75	10.8		0	0	0	0	0	0	0	0	0	0	0	0	0	0	0	0	0	0	0	0	0	0	0
3847	Hemope	1	7	0	4	0	1	1		0								10.5	7870	161000	.215	3.5	.34999999	.44	1.5	4	0	0	0	0	0	0	0	3	0	0	0	0	0	0	0	1	0	1	1	0	0	0	0
7312	Hemorio	0	7	0	2	0	1	1		0								11.033334	7216.6665	181033.3333	.47333333	2.3	.23666666	.71666664		0	0	0	0	0	0	0	0	3	0	0	0	0	0	0	0	1	0	0	0	0	0	0	0
7170	Hemorio	0	7	0	4	0	1	1		0								8.6099997	12326.667	704666.6666999999	.32666665	13.406667	.30666667	1.7	1.75	33	0	0	0	0	0	0	0	0	0	1	0	0	0	0	0	1	1	0	1	0	0	0	0
8050	Hemorio	1	6	0	2	0	1	1		0								10.323334	6446.6665	184866.6667	.40666667	3.55	.19499999	.56	.80000001	3	0	0	0	0	0	0	0	3	0	0	0	0	0	0	0	0	0	1	0	0	0	0	0
4009	Hemope	1	6	0	1	0	1	0		0								9.1000004	11735	451500	.49000001	6	.37	1.49			0	0	0	0	0	0	0	0	0	0	0	0	0	0	0	0	0	0	0	0	0	0	0
3935	Hemope	1	7	0	4	0	1	1		0								6.6999998	13885	421000	.41999999	17.1	.5	1.77		15	0	0	0	0	0	0	0	0	0	0	0	0	0	0	0	1	0	0	0	0		0	0
2490	HBH	1	10	0	4	0	1	1		0								9.5799999	12300	495500	.55000001	7.9499998	.51999998	2.5799999	13	3	0	0	0	0	0	0	0	0	0	0	0	0	0	0	0	0	0	0	0	0	0	0	0
2823	HBH	0	6	0		0	1	1		0								11.8	12800	224000	.62	3.0999999	.405	.91500002		3	0	0	0	0	0	0	0	3	0	0	0	0	0	0	0	1	0	0	0	0	0	0	0
9436	MOC	0	7	0	1	0	1	1		0								7.1999998	15633.333	526000	.41999999	7.6666665	.47	1.67		3	0	0	0	0	0	0	0	0	0	0	0	0	0	0	0	0	0	0	0	0	0	0	0
9458	MOC	0	7	0	4	0	1	1		0								7.4666667	13333.333	254666.6667	.56	11.166667	.685	1.29	20	4	0	0	0	0	0	0	0	0	0	0	0	0	0	0	0	1	0	0	1	0	0	0	0
2655	HBH	0	8	0	2	0	1	0		0								11.45	10900	348000	.36000001	1.2	.30000001	.52999997			0	0	0	0	0	0	0	3	0	0	0	0	0	0	0	0	0	0	0	0	0	0	0
9476	MOC	1	7	0	1	0	1	1		0								7.5333333	10166.667	488333.3333	.43000001	9.666667	.30000001	1.04			0	0	0	0	0	0	0	0	0	0	0	0	0	0	0	0	0	0	0	0	0	0	0
10292	Hemope	0	8	0	4	0	1	1		0								8.3999996	15050	359000	.38		.41999999	.67000002	7.1999998	32	0	0	0	0	0	0	0	0	0	1	0	0	0	0	0	1	1	0	1	0	0	0	0
10158	HBH	1	9	0	4	0	1	1		0								8.1450005	15400	437500	.5	12.7	.82999998	1.49	17.700001		0	0	0	0	0	0	0	0	0	0	0	0	0	0	0	1	0	0	0	0	0	0	0
6588	Hemorio	1	9	0	4	0	1	1		0								8.5	8260	199000	.61500001	9.5	.26499999	1.095	25.9	3	0	0	0	0	0	0	0	2	0	0	0	0	0	0	0	1	0	0	0	0	0	0	0
7268	Hemorio	0	7	0	4	0	1	1		0								11.1	11796.667	214233.3333	.46333334	2.973	.23666666	.94333333	.64999998		0	0	0	0	0	0	0	3	0	0	0	0	0	0	0	0	0	0	0	0	0	0	0
10306	Hemope	0	7	0	2	0	1	0		0								11.166667	9850	423666.6667	.28999999	.94999999	.14	.2			0	0	0	0	0	0	0	3	0	0	0	0	0	0	0	0	0	0	0	0	0	0	0
8139	ITACI SP	0	8	0	1	0		1		0								12.666667	4943.3335	149333.3333	.48333332	.9066667	.2	.34333333	4.25	30	0	0	0	0	0	0	0	4	0	1	0	0	0	0	0	1	0	0	0	0	0	0	0
8633	JFO	0	7	0	2	0	1	1		0								7.5	6073.3335	207000	.49000001	9.0666666	.40000001	.98000002	13.5	3	0	0	0	0	0	0	0	0	0	0	0	0	0	0	0	1	0	0	1	0	0	0	0
2781	HBH	1	7	0	2	0	1	1		0								9.6999998	8053	460800	.50999999	3.0999999	.41	.44	3.05		0	0	0	0	0	0	0	3	0	0	0	0	0	0	0	1	0	0	0	0	0	0	0
7186	Hemorio	1	7	0	4	0	1	1		0								10.4	7870	290200	.54333335	3.4089999	.22	.85000002	1.4333333		0	0	0	0	0	0	0	3	0	0	0	0	0	0	0	0	0	1	0	0	0	0	0
7381	Hemorio	0	6	0	4	0	1	1		0								8.1999998	8860	292000	.36500001	9.6999998	.30500001	1.1799999	7.5	5	0	0	0	0	0	0	0	0	0	0	0	0	0	0	0	1	0	0	1	0	1	0	0
7337	Hemorio	0	7	0	4	0	1	0		0								8.4033337	11540	552033.3333000001	.33666667	7.4026666	.35699999	1.8333334	10.633333	21	0	0	0	0	0	0	0	0	0	0	0	0	0	0	0	1	0	0	1	0	1	1	1
7372	Hemorio	1	5	0	4	5	4	1		0								8.6450005	10150	390500	.51999998	6.6500001	.19	.91000003	15.8		0	0	0	0	1	0	1	0	0	0	0	0	0	0	0	1	0	0	0	0	0	0	0
8628	JFO	0	7	0	2	0	1	0		0								9.8000002	6066.6665	244333.3333	.5	4.5	.145	.47999999		3	0	0	0	0	0	0	0	3	0	0	0	0	0	0	0	0	0	0	0	0	0	0	0
10188	HBH	1	7	0	4	0	1	1		0								9.1000004	10338.667	347000	.47999999	7.25	.46000001	1.725	27.9	3	0	0	0	0	0	0	0	0	0	0	0	0	0	0	0	1	0	0	1	0	0	0	0
4071	Hemope	1	7	0	1	0	1	1		0								8.5333338	11480	499333.3333	.37333333	4.9333334	.41299999	.88	17.799999	3	0	0	0	0	0	0	0	0	0	0	0	0	0	0	0	0	0	0	1	0	0	0	0
2752	HBH	0	7	0	4	0	1	1		0								11.05	10926	500100	.76499999	3.4000001	.039999999	.23			0	0	0	0	0	0	0	3	0	0	0	0	0	0	0	0	0	0	0	0	0	0	0
7380	Hemorio	1	6	0	1	0	1	0		0								7.2866669	15536.667	461233.3333	.49333334	11.6	.23666666	1.4966667	4.0333333	19	0	0	0		0	0		0	0	0	0	0	0	0	0	1	0	0	1	0	0	0	0
9464	MOC	0	7	0	1	0	1	1		0								11.466666	7000	216000	.60000002	4.6666665	.34999999	.63			0	0	0	0	0	0	0	3	0	0	0	0	0	0	0	0	0	0	0	0	0	0	0
7126	Hemorio	1	7	0	1	0	1	1		0								8.6400003	8993.333	471866.6667	.70999998	8.0683336	.2	1.1833333	6.75	53	0	0	0	0	0	0	0	0	0	1	0	0	0	0	0	0	1	1	1	0	0	0	0
3862	Hemope	1	7	0	4	0	1	1		0								6.1999998	10283.333	401666.6667	.29499999	13.533334	.18000001	1		3	0	0	0	0	0	0	0	0	0	0	0	0	0	0	0	1	0	1	0	0	0	0	0
2788	HBH	1	7	0	4	0	1	1		0								10.75	9520	160450	.69	3.3	.37	1.04			0	0	0	0	0	0	0	3	0	0	0	0	0	0	0	0	0	0	0	0	0	0	0
8631	JFO	0	7	0	4	0	1	0		0								12.6	6000	249666.6667	.69	6.3666668	.75999999	1.4466667	7		0	0	0	0	0	0	0	3	0	0	0	0	0	0	0	0	0	0	0	0	0	0	0
8243	ITACI SP	0	7	0	1	0	1	0		0								9.5	9526.667	516333.3333	.49333334	5.9733334	.41	1.1366667	8.9666662	134	0	0	0	0	0	0	0	0	0	1	0	0	0	0	0	1	1	0	1	0	0	0	0
8138	ITACI SP	0	7	0	1	0	1	0		0								6.9000001	11533.333	517666.6667	.33666667	9.0466671	.40000001	2.8499999	1.6333333	17								0	0	0	0	0	0	0	0	1	0	0	1	0	1	1	1
3923	Hemope	0	6	0	4	0	1	0		0								9.8999996	13710	496500	.41	6.3000002	.11	.47999999		5	0	0	0	0	0	0	0	0	0	0	0	0	0	0	0	1	0	0	1	0	0	0	0
3916	Hemope	1	7	0	4	0	1	1		0								7	12550	759000	.41	11.5	.31	1.22		9	0	0	0	0	0	0	0	0	0	0	0	0	0	0	0	1	0	0	0	0	0	0	0
2745	HBH	1	7	0	4	0	1	0		0								9.3666668	9580	439166.6667	.255	6.3000002	.285	.405	22.033333	8	0	0	0	0	0	0	0	0	0	0	0	0	0	0	0	0	0	0	1	0	0	0	0
7271	Hemorio	1	6	0	2	0	1	1		0								7.1933331	13920	317533.3333	.38999999	9	.433	2.8433332	6.9000001	0	0	0	0	0	0	0	0	0	0	0	0	0	0	0	0	1	0	1	0	0	0	0	0
9463	MOC	1	7	0	1	0	1	0		0								11.466666	9300	245666.6667	.61000001	3.3333333	.85000002	1.2			0	0	0	0	0	0	0	3	0	0	0	0	0	0	0	0	0	0	0	0	0	0	0
3819	Hemope	0	7	0	2	0	1	1		0								7.3000002	12200	353500	.37333333	8.7666664	.713	1.22		39	0	0	0	0	0	0	0	0	1	1	0	0	0	0	0	1	0	0	1	0	0	0	1
4137	Hemope	1	7	0	1	0	1	1		0								9.1000004	15280	443000	.44	13.7	.23	.23	12.3	0	0	0	0	0	0	0	0	0	0	0	0	0	0	0	0	1	0	0	1	0	0	0	0
7237	Hemorio	1	7	0	4	0	1	1		0								9.21	11533.333	267333.3333	.35333332	7.6166668	.23	1.2166667	6.9666667	96	0	0	0	0	0	0	0	0	0	1	0	0	0	0	0	0	1	1	1	0	0	0	0
9429	MOC	0	7	0	2	0	1	0		0								11.533334	5333.3335	280333.3333	.70999998	4	.22	.47			0	0	0	0	0	0	0	3	0	0	0	0	0	0	0	0	0	0	0	0	0	0	0
8626	JFO	1	7	0	4	0	1	1		0								7.6333332	19266.666	242000	.41333333	14.7	.72299999	2.4966667	3.6666667	48	0	0	0	0	0	0	0	0	0	1	0	0	0	0	0	1	1	0	0	0	0	0	0
10180	HBH	0	7	0	4	0	1	1		0								9	14816	483233.3333	.43000001	13.333333	.27000001	.79000002	5.4000001	36	0	0	0	0	0	0	0	0	0	0	0	0	0	0	0	1	1	0	1	0	0	0	0
8249	ITACI SP	0	8	0	4	0	1	1		0								7.8333335	7500	411333.3333	.34666666	3.7233334	.32333332	1.2533333	19.166666	8	0	0	0	0	0	0	0	0	0	0	0	1	0	0	0	1	0	0	1	0	0	0	0
7341	Hemorio	1	6	0	4	0	1	1		0								7.9699998	10283.333	474966.6667	.46666667	13.035	.31999999	1.2666667	10.133333	4	0	0	0	0	0	0	0	0	0	0	0	0	0	0	0	1	0	0	1	0	0	0	0
9443	MOC	0	7	0	1	0	1	1		0								11.533334	7766.6665	195666.6667	.50999999	4	.18000001	.47			0	0	0	0	0	0	0	3	0	0	0	0	0	0	0	1	0	0	0	0	0	0	0
3944	Hemope	1	6	0	1	0	1	1		0								8.4666662	17066.666	375000	.49000001	13.05	.57999998	2.1300001			0	0	0	0	0	0	0	0	0	0	0	0	0	0	0	0	0	0	0	0	0	0	0
9439	MOC	1	7	0	4	0	1	1		0								10.566667	7700	247666.6667	.41999999	1.8	.46000001	.495	1		0	0	0	0	0	0	0	3	0	0	0	0	0	0	0	1	0	0	0	0	0	0	0
2623	HBH	0	8	0	1	0	1	1		0								10.17	6212	299800	.44	6.4666667	.22	1.1	11.6	3	0	0	0	0	0	0	0	1	0	0	0	0	0	0	0	1	0	0	1	1	0	0	0
2695	HBH	1	7	0	4	0	1	0		0								10.455	11450	361000	.57499999	6	.30500001	.55500001	32.5	3	0	0	0	0	0	0	0	0	0	0	0	0	0	0	0	1	0	0	1	0	0	0	0
9406	MOC	0	8	0	4	0	1	1		0								9.1000004	20000	459333.3333	.50999999	9.9666662	.30000001	.73000002			0	0	0	0	0	0	0	0	0	0	0	0	0	0	0	1	0	0	0	0	0	0	0
7067	Hemorio	0	7	0	2	0	1	1		0								7.3499999	13470	707666.6666999999	.29666668	9.2600002	.32666665	1.3200001	8.5333338	34	0	0	0	0	0	0	0	0	0	1	0	0	0	0	0	1	0	1	1	0	0	0	0
10187	HBH	0	8	0		0	1	1		0								7.5999999	8241	544450	.22	14.35	.69	1.01		15	0	0	0	0	0	0	0	0	0	0	0	0	0	0	0	1	0	0	1	0	0	0	0
2814	HBH	1	6	0	2	0	1	1		0								11.066667	9913.333	233400	.44999999	3.5999999	.22	.50999999			0	0	0	0	0	0	0	3	0	0	0	0	0	0	0	0	0	0	0	0	0	0	0
8236	ITACI SP	1	8	0	5	0	1	1		0								9.8999996	3756.6667	121333.3333	.47	1.96	.19499999	.52999997	2.1333334	3	0	0	0	0	0	0	0	3	0	0	0	0	0	0	0	1	0	0	1	0	0	0	0
7213	Hemorio	0	7	0	1	0	1	1		0								11.066667	5310	174666.6667	.57999998	5.8166666	.33333334	1.49	5.6666665	3	0	0	0	0	0	0	0	3	0	0	0	0	0	0	0	0	0	0	1	0	0	0	0
2771	HBH	0	8	0	2	0	1	1		0								9.6999998	5640	126350	.47	4.1500001	.34999999	.57999998	1.75									3	0	0	0	0	0	0	0	1	0	0	1	0	0	0	0
8611	JFO	0	8	0	4	0	1	1		0								10.566667	7700	160000	.55500001	2.6500001	.2	.72000003		4	0	0	0	0	0	0	0	3	0	0	0	0	0	0	0	1	0	0	1	0	0	0	0
7262	Hemorio	0	7	0	4	0	1	1		0								10.643333	6570	199700	.44333333	3.1500001	.18700001	.71333331	2.3		0	0	0	0	0	0	0	3	0	0	0	0	0	0	0	1	0	0	0	0	0	0	0
7305	Hemorio	1	7	0	4	0	1	1		0								11.466666	10620	291000	.43666667	1.9666667	.1	.46666667	1.7	4	0	0	0	0	0	0	0	1	0	0	0	0	0	0	0	1	0	0	1	0	0	0	0
6982	Hemorio	0	8	0	1	0	1	1		0								10	11300	254000	.41999999		.16500001	.51999998		9	0	0	0	0	0	0	0	3	0	0	0	0	0	0	0	1	0	0	0	0	0	0	0
7089	Hemorio	1	8	0	1	0	1	1		0								7.3400002	14990	721633.3333000001	.24666667	5.8200002	.30666667	1.4333333	6.5500002	3	0	0	0	0	0	0	0	0	0	0	0	0	0	0	0	1	0	1	1	0	1	1	1
2712	HBH	0	8	0	4	0	1	0		0								9.3649998	19445	658050	.47499999	6.75	.38999999	.83499998	2	101	0	0	0	0	0	0	0	0	0	1	0	0	0	0	0	1	1	0	1	0	0	0	0
3843	Hemope	0	7	0	4	0	1	1		0								8.9499998	9500	585500	.55500001	6.25	.25	.46000001	13.8	8	0	0	0	0	0	0	0	0	0	0	0	0	0	0	0	1	0	0	1	0	0	0	0
3776	Hemope	0	8	0	4	0	1	1		0								9.1499996	11565	576000	.30500001	1.9	.40000001	1.15	10	11	0	0	0	0	0	0	0	0	0	0	0	0	0	0	0	1	0	0	1	0	0	0	1
2693	HBH	1	7	0	1	0	1	1		0								8.2333336	11133.333	544333.3333000001	.34999999	12.7	.27000001	.91000003	7.5	11	0	0	0	0	0	0	0	0	1	0	0	0	0	0	0	1	0	0	1	0	0	0	0
2726	HBH	1	8	0	4	0	1	1		0								11.2	10034	362700	.44999999	3.95	.37	.60000002			0	0	0	0	0	0	0	3	0	0	0	0	0	0	0	0	0	0	0	0	0	0	0
6986	Hemorio	1	8	0	1	0	1	2		0								8.6000004	12333.333	489000	.38666666	16.799999	.42300001	2.1199999	6	8	0	0	0	0	0	0	0	0	0	1	0	0	0	0	0	0	0	0	0	0	1	0	1
9495	MOC	0	7	0	4	0	1	1		0								12.166667	4633.3335	163666.6667	1.08	2.3333333	.059999999	.1			0	0	0	0	0	0	0	4	0	0	0	0	0	0	0	0	0	0	0	0	0	0	0
2704	HBH	1	8	0	4	0	1	1		0								12.95	9890	292500	.51999998	2.9000001	.1	.18000001			0	0	0	0	0	0	0	4	0	0	0	0	0	0	0	0	0	0	0	0	0	0	0
3870	Hemope	1	7	0	2	0	1	1		0								6.75	16800	343500	.30000001	14.8	.13	.56999999		4	0	0	0	0	0	0	0	0	0	0	0	0	0	0	0	1	0	0	1	0	0	0	0
7172	Hemorio	0	8	0	4	0	1	0		0								7.4299998	10510	354500	.43000001	6.1209998	.50999999	1.7933333	4.3000002	8	0	0	0	0	0	0	0	2	0	0	0	0	0	0	0	0	0	1	1	0	0	0	0
3756	Hemope	1	8	0	4	0	1	0		0								7.8666668	12143.333	371000	.54000002	14.25	1.0599999	2.28	2.1333334	63	0	0	0	0	0	0	0	0	0	1	0	0	0	0	0	0	1	0	1	0	0	0	0
7071	Hemorio	1	8	0	2	0	1	1		0								7.4266667	12896.667	361166.6667	.46000001	11.58	.86299998	3.9766667	3.3666666	73	0	0	0	0	0	0	0	0	0	1	0	0	1	0	0	0	1	1	1	0	0	0	1
8246	ITACI SP	0	7	0	2	0	1	1		0								8.5	9033.333	499000	.34666666	6.2266665	.49000001	2.5599999	16.9	31	0	0	0	0	0	0	0	0	0	1	0	0	0	0	0	1	0	0	1	0	1	1	1
2727	HBH	1	8	0	2	0	1	1		0								6.9499998	13450	635750	.70999998	15.65	.68000001	2.1500001	9.5	3	0	0	0	0	0	0	0	0	0	0	0	0	0	0	0	1	0	0	1	0	0	0	0
2714	HBH	1	7	0	1	0	1	1		0								11.3	4368.5	201300	.41	1.85	.28	.77999997	3.5		0	0	0	0	0	0	0	3	0	0	0	0	0	0	0	0	0	0	0	0	0	0	0
7272	Hemorio	0	7	0	2	0	1	1		0								10.066667	15500	457000	.50999999	5.3000002	.25666666	.95999998	.2	4	0	0	0	0	0	0	0	3	0	0	0	0	0	0	0	1	0	0	1	0	0	0	0
7003	Hemorio	1	7	0	4	0	1	1		0								8.9333334	8370	452366.6667	.44	5.9000001	.47999999	2.8233333	6.2666669	93	0	0	0	0	0	0	0	0	0	1	0	0	0	0	0	1	1	0	1	0	0	0	0
9407	MOC	0	7	0	1	0	1	2		0								8.25	6195	226000	.44	5	.38999999	1.6			0	0	0	0	0	0	0	2	0	0	0	0	0	0	0	0	0	0	0	0	0	0	0
9413	MOC	1	8	0	4	0	1	1		0								11.933333	12400	312333.3333	.44	3.3333333	.079999998	.27000001			0	0	0	0	0	0	0	3	0	0	0	0	0	0	0	0	0	0	0	0	0	0	0
10189	HBH	1	7	0	4	0	1	1		0								11.633333	8178.3335	364100	.52999997	.86666667	.079999998	.23		3	0	0	0	0	0	0	0	0	0	0	0	0	0	0	0	1	0	0	0	1	0	0	0
8604	JFO	0	8	0	2	0	1	1		0								10.233334	7133.3335	231333.3333	.55666667	2.3	.34999999	.82333332	3.3333333		0	0	0	0	0	0	0	3	0	0	0	0	0	0	0	0	0	0	0	0	0	0	0
7194	Hemorio	1	7	0	4	0	1	1		0								6.5100002	12806.667	271400	.33000001	10.65	.51999998	2.6766667	3.55	3	0	0	0	0	0	0	0	0	0	0	0	0	0	0	0	0	0	1	0	0	0	0	0
7072	Hemorio	1	8	0	1	0	1	1		0								9.1199999	12440	605666.6666999999	.41	6.4566665	.51700002	2.5899999	7.4333334	19	0	0	0	0	0	0	0	0	0	0	0	0	0	0	0	1	0	1	1	0	0	0	0
2684	HBH	0	8	0		0	1	1		0								8.6000004	18500	108000	.41	3	.5	2			0	0	0	0	0	0	0	3	0	0	0	0	0	0	0	0	0	0	0	0	0	0	0
2750	HBH	0	7	0	4	0	1	1		0								9.5333338	9436.667	232333.3333	.56999999	6.2333331	.25999999	.86000001	22.5	3	0	0	0	0	0	0	0	0	0	0	0	0	0	0	0	1	0	0	1	0	0	0	1
7015	Hemorio	1	8	0	4	0	1	0		0								7.7466664	8970	512433.3333	.41333333	12.861	.34333333	1.71	12.35	3	0	0	0	0	0	0	0	0	0	0	0	0	0	0	0	0	0	0	1	0	0	0	0
3900	Hemope	0	7	0	4	0	1	1		0								9.0666666	10566.667	480000	.73000002		.27000001	.89999998	17	3	0	0	0	0	0	0	0	0	0	0	0	0	0	0	0	1	0	0	1	0	0	0	0
4062	Hemope	1	8	0	1	0	1	0		0								9.333333	19610	576666.6666999999	.37333333	4.9333334	.35699999	.80333334	4.8499999	45	0	0	0	0	0	0	0	0	0	1	0	0	0	0	0	1	1	0	1	0	0	0	0
2640	HBH	0	8	0	4	0	1	1		0								6.8200002	14000	393000	.47999999	12.5	.34	1.13	9	8	0	0	0	0	0	0	0	2	0	0	0	0	0	0	0	1	0	0	1	0	0	0	0
9435	MOC	0	8	0	2	0	1	1		0								10.9	10866.667	432000	.38	7	.41	.44		3	0	0	0	0	0	0	0	3	0	0	0	0	0	0	0	1	0	0	0	0	0	0	0
3858	Hemope	1	7	0	2	0	1	0		0								6.4499998	17200	558500	.55000001		.61000001	1.39		4	0	0	0	0	0	0	0	0	0	0	0	0	0	0	0	1	1	0	1	0	0	0	0
6956	Hemorio	0	8	0	2	0	1	1		0								7.48	15613.333	356766.6667	.37333333	12.836667	.57300001	5.1999998	2.1333334	21	0	0	0	0	0	0	0	0	0	0	0	0	0	0	0	1	0	0	1	0	1	0	1
3928	Hemope	1	7	0	1	0	1	1		0								7.8000002	15900	948000	.42500001	11.8	13.77	18.959999		3	0	0	0	0	0	0	0	0	0	0	0	0	0	0	0	1	0	0	0	0	0	0	1
8608	JFO	0	8	0	4	0	1	1		0								7.6999998	6133.3335	320000	.32666665	3.0666666	.47999999	1.755	24.5	8	0	0	0	0	0	0	0	0	0	0	0	0	0	0	0	0	0	0	1	0	0	0	0
2628	HBH	0	9	0	1	0	1	1		0								10.07	9785	202500	.73000002	2.5	.23999999	.74000001			0	0	0	0	0	0	0	3	0	0	0	0	0	0	0	0	0	0	0	0	0	0	0
3739	Hemope	1	8	0	4	0	1			0								8.6499996	10350	415500	.34	6.1999998	.495	1.55		4	0	0	0	0	0	0	0	0	0	0	0	0	0	0	0	1	0	0	1	0	0	0	1
7251	Hemorio	1	7	0	4	0	1	1		0								10.6	9086.667	387333.3333	.43666667	5.5539999	.19	.70666665	2.1333334	1	0	0	0	0	0	0	0	3	0	0	0	0	0	0	0	1	0	0	0	0	0	0	0
7363	Hemorio	1	8	0	2	0	1	1		0								6.3733335	11243.333	609733.3333000001	.30666667	15.195	.42699999	2.45	6.2333331	32	0	0	0	0	0	0	0	0	0	1	0	0	1	0	0	1	1	1	1	0	0	0	0
6784	Hemorio	0	9	0	1	0	1	1		0								9.7233334	11203.333	425900	.49000001	1.8	.22666667	.92333335	.40000001	3	0	0	0	0	0	0	0	3	0	0	0	0	0	0	0	1	0	1	0	0	0	0	0
2629	HBH	0	8	0	4	0	1	1		0								9.376667	10646.667	291733.3333	.50333333	5.5	.26499999	.96499997	21.950001	3	0	0	0	0	0	0	0	0	0	0	0	1	0	0	0	1	0	0	1	0	0	0	0
6985	Hemorio	0	8	0	4	0	1	1		0								8.4933329	15160	589633.3333000001	.22666667	10.254333	.35699999	2.3066666	14.666667	5	0	0	0	0	0	0	0	0	0	0	0	0	0	0	0	0	0	1	1	0	0	0	0
6888	Hemorio	0	8	0	4	0	1	1		0								9.9266663	8780	354866.6667	.54333335	2.9755001	.25333333	.94666666	.64999998	3	0	0	0	0	0	0	0	3	0	0	0	0	0	0	0	0	0	0	0	0	0	0	0
2746	HBH	1	7	0		0	1	1		0								7.9333334	10873.333	338233.3333	.49333334	2.8	.82300001	2.1866667	27.4	3	0	0	0	0	0	0	0	0	0	0	0	0	0	0	0	0	0	0	1	0	0	0	0
3736	Hemope	0	9	0	2	0	1	1		0								7.9000001	10906.667	576000	.25999999	8.5	.56	2.27	5.5999999	9	0	0	0	0	0	0	0	0	0	0	0	0	0	0	0	0	0	0	1	0	0	0	0
7145	Hemorio	0	7	0	4	0	1	1		0								7.2833333	12333.333	581000	.35666665	10.19	.31333333	1.22	5.6999998	3	0	0	0	0	0	0	0	0	0	0	0	0	0	0	0	1	0	0	1	0	0	0	1
8603	JFO	1	8	0	2	0	1	1		0								7.0999999	12300	635000	.51499999	7.1999998	.505	1.34	7	11	0	0	0	0	0	0	0	0	0	0	0	0	0	0	0	1	0	0	1	0	1	0	1
7085	Hemorio	1	7	0	4	0	1	1		0								8.3500004	12420	319900	.37333333	8.6499996	.39700001	2.1866667	8.9499998		0	0	0	0	0	0	0	0	0	0	0	0	0	0	0	0	0	1	0	0	0	0	0
7035	Hemorio	0	8	0	1	0	1	1		0								10.2	11126.667	270366.6667	.49666667	5.1139998	.24333334	1.3266667	1.0666667	4	0	0	0	0	0	0	0	3	0	0	0	0	0	0	0	1	0	0	1	0	0	0	0
6824	Hemorio	0	9	0	4	0	1	1		0								8.8133335	12746.667	455366.6667	.33000001	10.546667	.38	2.0066667	11.733334	28	0	0	0	0	0	0	0	0	0	1	0	0	0	0	0	1	1	0	1	0	1	1	1
2734	HBH	1	8	0	1	0	1	1		0								8.8000002	19040	566200	.44	12.9	.33000001	1.01	18.299999	3	0	0	0	0	0	0	0	0	0	0	0	0	0	0	0	0	0	0	1	0	0	0	0
2540	HBH	1	9	0	4	0	1	1		0								11.1	7197	176700	.44999999	2.6666667	.66000003	2.1300001			0	0	0	0	0	0	0	0	0	0	0	0	0	0	0	0	0	0	0	0	0	0	0
2618	HBH	1	9	0	4	0	1	1		0								11.3	5774	171400	.52999997	1	.25	.40000001			0	0	0	0	0	0	0	1	0	0	0	0	0	0	0	1	0	0	0	0	0	0	0
4259	Hemope	1	8	0	1	0	1	1		0								9.2666664	5250	228333.3333	.44	5.5666666	.32499999	1.39	19.9	3	0	0	0	0	0	0	0	0	0	0	0	0	0	0	0	1	0	0	1	0	0	0	0
6905	Hemorio	0	8	0	4	0	1	1		0								11.09	8440	425133.3333	.43666667	4	.51999998	2.6966667	1.2		0	0	0	0	0	0	0	3	0	0	0	0	0	0	0	0	0	0	0	0	0	0	0
6485	Hemorio	1	10	0	4	0	1	1		0								12.18	6275	181050	.47999999	1.72	.13500001	.57499999	2.5999999	0	0	0	0	0	0	0	0	3	0	0	0	0	0	0	0	1	0	1	0	0	0	0	0
2659	HBH	0	8	0	4	0	1	1		0								11.6	7011	159600	.5	3.9000001	.47	1.01			0	0	0	0	0	0	0	3	0	0	0	0	0	0	0	0	0	1	0	0	0	0	0
2658	HBH	0	8	0	4	0	1	1		0								11.9	8657.5	142250	.67000002	5	.44999999	.81	5		0	0	0	0	0	0	0	3	0	0	0	0	0	0	0	0	0	0	0	0	0	0	0
3757	Hemope	0	8	0	4	0	1	1		0								6.3000002	14330	588500	.52499998	9.8000002	.41499999	1.155	1.9	3	0	0	0	0	0	0	0	0	0	0	0	0	0	0	0	1	0	0	1	0	0	0	0
9379	MOC	0	8	0		0	1	1		0								7.5999999	12666.667	448333.3333	.50999999	15.5	.11	.67000002		4	0	0	0	0	0	0	0	0	0	0	0	0	0	0	0	1	0	0	0	0	0	0	0
2544	HBH	0	9	0	4	0	1	1		0								7.8666668	15813.333	568733.3333000001	.47999999	10	.94499999	4.665	12	3	0	0	0	0	0	0	0	0	0	0	0	0	0	0	0	1	0	0	1	0	0	1	1
7048	Hemorio	1	8	0	1	0	1	1		0								13.05	5305	226450	.50333333	1.3	.12	.42666668	2.05		0	0	0	0	0	0	0	1	0	0	0	0	0	0	0	0	0	1	0	0	0	0	0
3805	Hemope	1	8	0	4	0	1	0		0								11.5	5996.6665	173000	.56999999	4.6999998	.2	.83999997			0	0	0	0	0	0	0	3	0	0	0	0	0	0	0	0	0	0	0	0	0	1	0
7135	Hemorio	0	7	0	4	0	1	1		0								7.5	10133.333	470533.3333	.28666666	7.335	.463	2.6566668	7.5666666		0	0	0	0	0	0	0	0	0	0	0	0	0	0	0	0	0	0	1	0	0	0	0
6535	Hemorio	1	10	0	2	0	1	1		0								7.8699999	13376.667	375300	.38999999	11.935	.685	3.1949999	6.1999998	3	0	0	0	0	0	0	0	0	0	0	0	0	0	0	0	0	0	1	0	1	1	1	1
2667	HBH	1	8	0	4	0	1	1		0								11.4	8895	266700	1.02	2.5	.1	.34			0	0	0	0	0	0	0	1	0	0	0	0	0	0	0	0	0	0	1	0	0	0	0
2642	HBH	1	8	0		0	1	1		0								7.6333332	10386.667	495566.6667	.41	11.433333	.44999999	1.22	21.1	8	0	0	0	0	0	0	0	0	0	0	0	0	0	0	0	1	0	0	1	0	0	0	1
7187	Hemorio	0	6	0	2	0	1	1		0								6.3299999	9190	545100	.38999999	10.94	.22499999	.69	9.6999998	30	0	0	0	0	0	0	0	0	0	0	0	0	0	0	0	0	0	1	1	0	0	0	0
2592	HBH	1	8	0	4	0	1	1		0								10.333333	9346.667	430566.6667	.51999998	6.2333331	.19	.69999999	28.6	3	0	0	0	0	0	0	0	0	0	0	0	0	0	0	0	0	0	0	1	0	0	0	0
7102	Hemorio	0	8	0	2	0	1	1		0								8.4533329	12580	365500	.35333332	18.18	.63	3.5550001	16.049999	3	0	0	0	0	0	0	0	0	0	0	0	0	0	0	0	0	0	1	0	0	0	0	0
2647	HBH	0	8	0	4	0	1	1		0								11.1	9670	421100	.56	3.2	.36000001	.49000001	3.7		0	0	0	0	0	0	0	3	0	0	0	0	0	0	0	0	0	0	0	0	0	0	0
9378	MOC	0	8	0	4	0	1	1		0								7.7333331	12066.667	468000	.43000001	8.166667	.34999999	1.4400001	12	9	0	0	0	0	0	0	0	0	0	0	0	0	0	0	0	1	0	0	1	1	1	0	0
8238	ITACI SP	1	8	0	4	0	1	1		0								10.766666	9473.333	311333.3333	.47333333	4.3033333	.30000001	.97666669	25.666666	3	0	0	0	0	0	0	0	0	0	0	0	0	0	0	0	0	0	0	1	0	0	0	1
2542	HBH	0	9	0	4	0	1	1		0								9.0333338	8873.333	229000	.53666669	6.1333332	.373	1.04	24.25	3	0	0	0	0	0	0	0	0	0	0	0	0	0	0	0	0	0	0	1	0	0	1	1
2646	HBH	0	9	0	4	0	1	1		0								8.4333334	10670	552633.3333000001	.66000003	10.4	.19	1.03	13.4	3	0	0	0	0	0	0	0	0	0	0	0	0	0	0	0	0	0	0	1	0	0	0	0
3658	Hemope	1	2	0	4	5	4	1		0								9.5	20300	595000	.32499999	1.3	.66000003	.94	.89999998	51	0	0	0	0	0	0	0	0	0	1	0	0	0	0	0	0	1	0	1	0	0	0	0
6992	Hemorio	1	8	0	4	0	1	0		0								8.4666662	9700	470000	.41333333	9.8999996	.50999999	3.0933332	12.566667	0	0	0	0	0	0	0	0	0	0	0	0	0	0	0	0	0	0	1	1	0	0	0	0
2609	HBH	1	9	0	4	0	1	1		0								8.75	9753.333	322300	.37333333	13.333333	.76300001	2.2966666	10.5	3	0	0	0	0	0	0	0	0	0	0	0	0	0	0	0	1	0	1	1	0	0	0	0
9690	ITACI SP	0	9	0	4	0	1	1		0								10.133333	17126.666	423666.6667	.40333334	8.0200005	.40000001	3.6066666	11.866667	66	0	0	0	0	0	0	0	0	0	1	0	0	0	0	0	0	1	0	1	0	1	1	1
3790	Hemope	0	9	0	4	0	1	1		0								7.8666668	14156.667	379000	.36000001	12.233334	.60000002	1.42	11.9	5	0	0	0	0	0	0	0	0	0	0	0	0	0	0	0	1	0	0	1	0	0	0	1
2512	HBH	1	10	0	4	0	1	0		0								8.2633333	10903.333	329633.3333	.58999997	13.833333	.58999997	1.83	18	8	0	0	0	0	0	0	0	0	0	0	0	0	0	0	0	0	0	0	0	0	0	0	0
9391	MOC	0	9	0	4	0	1	0		0								11.366667	6100	240000	.47	2.3333333	.14	.60000002			0	0	0	0	0	0	0	3	0	0	0	0	0	0	0	0	0	0	0	0	0	0	0
8599	JFO	0	8	0	2	0	1	1		0								8.6999998	6966.6665	292000	.56	8.3000002	.44499999	2.5050001	32.333332		0	0	0	0	0	0	0	0	0	0	0	0	0	0	0	1	0	0	0	0	0	0	0
2670	HBH	0	9	0	1	0	1			0								8.3000002	13620	589700	.56999999	1.3	.25	1.1833333	24.9	8	0	0	0	0	0	0	0	2	0	0	0	0	0	0	0	0	0	0	1	0	0	0	0
9359	MOC	1	8	0	4	0	1	1		0								8.8666668	12500	504666.6667	.37	17.166666	.37	2.28		3	0	0	0	0	0	0	0	0	0	0	0	0	0	0	0	0	0	0	1	0	0	0	0
10169	HBH	0	9	0	4	0	1	1		0								9.2799997	10630	373400	.80000001	3	.37	.44	3	0	0	0	0	0	0	0	0	3	0	0	0	0	0	0	0	0	0	0	0	0	0	0	0
8248	ITACI SP	0	10	0	4	0	1	1		0								9.5	10605	343000	.59666669	3.835	.32666665	1.17	2.3	3	0	0	0	0	0	0	0	3	0	0	0	0	0	0	0	1	0	0	0	0	0	0	0
9345	MOC	1	9	0	4	0	1	1		0								9.666667	10000	614000	.5	11.666667	.67000002	1.98	2	119	0	0	0	0	0	0	0	0	0	1	0	0	0	0	0	1	1	0	0	0	0	1	1
3828	Hemope	1	7	0	4	0	1	0		0								7.9000001	12050	670500	.57999998	10.2	.36000001	1.3	7.5999999	3	0	0	0	0	0	0	0	0	0	0	0	0	0	0	0	0	0	0	1	0	0	0	0
2529	HBH	0	10	0	4	0	1	1		0								8.2333336	13130	450166.6667	.45333332	8.5	.39300001	1.76	6.6666665	116	0	0	0	0	0	0	0	0	0	1	0	0	0	0	0	0	1	1	1	0	0	0	0
2581	HBH	1	9	0	4	0	1	1		0								8.8000002	6296.6665	486666.6667	.60000002	6.2333331	.41	2.3099999	23.933332	30	0	0	0	0	0	0	0	0	0	1	0	0	0	0	0	0	0	0	1	0	0	0	0
6779	Hemorio	1	9	0	2	0	1	0		0								8.0600004	15306.667	452000	.36666667	9.2566671	.30666667	1.5266666	9.1999998	3	0	0	0	0	0	0	0	0	1	0	0	0	0	0	0	0	0	0	1	0	0	0	1
6878	Hemorio	1	8	0	4	0		0		0								7.5650001	13740	401000	.33000001	13.285	.44499999	2.4000001	3.4000001	42	0	0	0	0	0	0	0	0	0	1	0	0	0	0	0	0	1	0	1	0	0	0	0
3904	Hemope	1	9	0	4	0	1	1		0								9.1000004	14530	484000	.23	6.5999999	.50999999	1.495	17	3	0	0	0	0	0	0	0	0	0	0	0	0	0	0	0	1	0	0	1	0	0	0	0
6775	Hemorio	1	9	0	4	0	1	1		0								10.3	6845	578550	.47	6.5	.345	1.16	9.6000004	92	0	0	0	0	0	0	0	0	0	1	0	0	0	0	0	0	1	0	1	0	0	0	0
7059	Hemorio	0	8	0	1	0	1	1		0								10.426666	3810	200300	.43000001	4.0516667	.18700001	.80666667	2.6333334	16	0	0	0	0	0	0	0	3	0	0	0	0	0	0	0	0	0	1	1	0	0	0	0
9356	MOC	1	9	0	4	0	1	1		0								11.633333	13766.667	388000	.55000001	5	.12	.97000003			0	0	0	0	0	0	0	0	0	0	0	0	0	0	0	0	0	0	0	0	0	0	0
8569	JFO	1	9	0	2	0	1	1		0								9.1333332	4400	274000	.48333332	5.6999998	.13	.20999999		15	0	0	0	0	0	0	0	0	0	0	0	0	0	0	0	1	0	0	1	0	1	0	1
2376	HBH	0	11	0	2	0	1	0		0								7.23	15406.667	330133.3333	.61000001	14.266666	.43000001	2.9349999	5		0	0	0	0	0	0	0	0	0	0	0	0	0	0	0	0	0	0	0	0	0	0	0
3936	Hemope	1	8	0	4	0	1	0		0											.68000001		.40000001	1.33		5	0	0	0	0	0	0	0	0	0	0	0	0	0	0	0	1	0	0	1	0	0	0	0
9384	MOC	1	8	0	4	0	1	1		0								7.5999999	9233.333	338666.6667	.54000002	11.333333	.31	1.04	20	16	0	0	0	0	0	0	0	0	0	0	0	0	0	0	0	1	0	0	1	0	0	0	0
8634	JFO	0	8	0	4	0	1	1		0								8.5666666	20433.334	512000	.50666666	10.133333	.65700001	3.5666666	10	1	0	0	0	0	0	0	0	0	0	0	0	0	0	0	0	1	0	0	0	0	0	0	0
2482	HBH	1	10	0	4	0	1	1		0								8.4666662	6730.6665	256600	.51999998	12.633333	.57999998	1.4400001	6	8	0	0	0	0	0	0	0	2	0	0	0	1	0	0	0	1	0	0	1	1	0	0	0
9388	MOC	1	9	0	4	0	1	0		0								9.8666668	11333.333	320333.3333	.44999999	7.8333335	.31999999	.93000001		3	0	0	0	0	0	0	0	0	0	0	0	0	0	0	0	0	0	0	0	0	0	0	0
2605	HBH	1	9	0	2	0	1	0		0								9.5733337	7045.3335	259000	.5	8	.41499999	1.365	32.5	3	0	0	0	0	0	0	0	0	0	0	0	0	0	0	0	1	0	0	1	0	0	0	0
2663	HBH	0	9	0	2	0	1	1		0								7.8000002	9550	435500	.71499997	1.4	.75999999	1.845		8	0	0	0	0	0	0	0	0	0	0	0	0	0	0	0	0	0	0	1	0	0	0	1
6686	Hemorio	0	9	0	2	0	1	0		0								6.5	9100	516000	.38999999	10.4	.61500001	3.2249999	1.3	50	0	0	0	0	0	0	0	0	0	1	0	0	0	0	0	1	0	0	0	0	0	0	0
2492	HBH	0	10	0	4	0	1	0		0								8.9300003	8116.3335	565866.6666999999	.81	8.6000004	.35499999	.84500003	31.1	51	0	0	0	0	0	0	0	0	0	1	0	0	0	0	0	1	0	0	1	0	0	0	0
3698	Hemope	1	9	0	2	0	1	1		0								11.05	5565	311000	.43000001	2.2	.47999999	1.28			0	0	0	0	0	0	0	3	0	0	0	0	0	0	0	0	0	0	0	0	0	1	1
6861	Hemorio	1	9	0	4	0	1	0		0								8.7366667	19616.666	584766.6666999999	.25666666	9.5366669	.44999999	1.5833334	4.6333332	31	0	0	0	0	0	0	0	0	0	1	0	0	0	0	0	1	0	1	0	0	0	0	0
8263	ITACI SP	1	9	0	4	0	1	1		0								8.5666666	16486.666	454666.6667	.33000001	7.0999999	.57999998	2.1866667	19.4	3	0	0	0	0	0	0	0	0	0	0	0	0	0	0	0	0	0	0	0	0	0	0	0
6975	Hemorio	0	8	0	4	0	1	1		0								10.8	5935	214100	.60000002	2.3	.28999999	1.09	2.4000001		0	0	0	0	0	0	0	1	0	0	0	0	0	0	0	0	0	1	0	0	0	0	0
7042	Hemorio	1	8	0	4	0	1	1		0								9.7299995	12796.667	540166.6666999999	.31999999	6.8460002	.35299999	1.4566667	7.0999999	29	0	0	0	0	0	0	0	0	0	1	0	0	0	0	0	0	1	0	1	0	0	0	0
9387	MOC	1	9	0	4	0	1	0		0								10.766666	11333.333	443666.6667	.81	5	.19	.46000001			0	0	0	0	0	0	0	3	0	0	0	0	0	0	0	0	0	0	0	0	0	0	0
6791	Hemorio	0	9	0	2	0	1	1		0								7.3133335	11506.667	382333.3333	.46000001	13.01	.70700002	3.9366667	2.2333333	16	0	0	0	0	0	0	0	0	0	0	0	0	0	0	0	1	0	1	0	0	0	0	0
2586	HBH	0	9	0	2	0	1	0		0								7.0999999	13156.667	429100	.39500001	6.0999999	.35499999	1.525	21		0	0	0	0	0	0	0	0	0	0	0	0	0	0	0	0	0	0	1	0	0	0	0
7101	Hemorio	0	8	0	4	0	1	1		0								6.4866667	12600	307000	.23333333	11.873333	.51700002	2.5766666	9.1999998	30	0	0	0	0	0	0	0	0	0	0	0	0	0	0	0	0	0	0	1	0	0	0	0
8606	JFO	0	9	0	4	0	1	1		0								8.4666662	9566.667	295666.6667	.60500002	10.733334	.49000001	2.0799999	27	30	0	0	0	0	0	0	0	0	1	1	0	1	0	0	0	0	0	0	1	0	0	0	0
3687	Hemope	1	9	0	4	0	1	1		0								9.1999998	8600	365000	.76999998	5.4000001	.36000001	1.37	21.6	4	0	0	0	0	0	0	0	0	0	0	0	0	0	0	0	1	0	0	1	0	1	0	0
2652	HBH	0	8	0	1	0	1	0		0								11.6	7080	238000	.44	6	.14	.31999999	11		0	0	0	0	0	0	0	1	0	0	0	0	0	0	0	0	0	0	1	0	0	0	0
2709	HBH	0	8	0	4	0	1	1		0								8.9499998	10364	454450	.47999999	5.3499999	.40000001	.99000001	5.1500001		0	0	0	0	0	0	0	3	0	0	0	0	0	0	0	0	0	0	0	0	0	0	0
2668	HBH	1	9	0	4	0	1	1		0								11.405	6525	154600	.46000001	2.5	.33000001	.75999999			0	0	0	0	0	0	0	3	0	0	0	0	0	0	0	0	0	0	0	0	0	0	0
6747	Hemorio	0	10	0	4	0	1	1		0								8.166667	13353.333	610333.3333000001	.42666668		.41999999	2.5833333	11.633333	3	0	0	0	0	0	0	0	0	0	0	0	0	0	0	0	0	0	0	0	0	0	0	0
3961	Hemope	1	9	0	4	0	1	1		0								8	11123.333	320333.3333	.28333333	17.9	.583	2.1533334		6	0	0	0	0	0	0	0	0	0	0	0	0	0	0	0	1	0	1	0	0	1	0	1
2567	HBH	0	9	0	2	0	1	1		0								12.766666	11043.333	289666.6667	.63	2.1333334	.23	.34	3.5		0	0	0	0	0	0	0	3	0	0	0	0	0	0	0	1	0	0	1	0	0	0	0
2558	HBH	1	9	0	4	0	1	0		0								8.9333334	11916.667	404000	.37333333	10.8	.38699999	1.4833333	3	61	0	0	0	0	0	0	0	0	0	1	0	0	0	0	0	0	1	0	1	0	0	0	0
9373	MOC	0	9	0	4	0	1	1		0								10.7	17166.666	337666.6667	.56999999	6.5	.23	.51999998		3	0	0	0	0	0	0	0	3	0	0	0	0	0	0	0	0	0	0	0	0	0	0	0
3922	Hemope	0	8	0	4	0	1	0		0								9	8900	174000	.41499999	4.4000001	.31	.70499998		3	0	0	0	0	0	0	0	1	0	0	0	0	0	0	0	1	0	0	1	0	0	0	0
9369	MOC	1	9	0	4	0	1	1		0								9.666667	10866.667	521000	.63	5.1666665	.079999998	.75			0	0	0	0	0	0	0	2	0	0	0	0	0	0	0	0	0	0	0	0	0	0	0
2559	HBH	0	9	0	4	0	1	0		0								7.6999998	10613.333	540666.6666999999	.435	9.8666668	.53500003	2.0650001	15.3	3	0	0	0	0	0	0	0	0	0	0	0	0	0	0	0	0	0	0	0	0	0	0	0
3799	Hemope	0	7	0	4	0	1	0		0								8.3666668	9790	443000	.41999999	9.3000002	.75	.77999997	15.7	3	0	0	0	0	0	0	0	0	0	0	0	0	0	0	0	0	0	0	1	0	0	0	0
6694	Hemorio	0	9	0	4	0	1	1		0								8.7166662	10180	535900	.48333332	7.5760002	.39700001	1.5533333	6.5	98	0	0	0	0	0	0	0	0	0	1	0	0	0	0	0	0	1	0	1	0	1	0	0
6685	Hemorio	1	9	0	4	0	1	1		0								8.3233337	11600	330033.3333	.41	6.4660001	.51700002	2.0266666	7.8000002	54	0	0	0	0	0	0	0	0	0	1	0	0	0	0	0	1	1	0	1	0	0	0	0
10314	Hemope	1	9	0	2	0	1	1		0								8.25	9950	425000	.46000001	6.75	.18000001	.38		3	0	0	0	0	0	0	0	0	0	0	0	0	0	0	0	1	0	0	1	0	0	0	0
6817	Hemorio	0	9	0	2	0	1	1		0								7.9349999	13805	485500	.43000001	11.096	.38999999	1.745	2.9000001	32	0	0	0	0	0	0	0	0	0	0	0	0	0	0	0	1	0	0	1	0	0	0	0
2656	HBH	0	8	0	2	0	1	1		0								8.3000002	8444	287933.3333	.54000002	8.7333336	.34999999	2.6600001	20.966667	8	0	0	0	0	0	0	0	0	0	0	0	0	0	0	0	1	0	1	1	0	0	0	0
9354	MOC	0	9	0	4	0	1	1		0								10.966666	9800	205000	.41	2.3333333	.27000001	.41		3	0	0	0	0	0	0	0	3	0	0	0	0	0	0	0	0	0	0	0	0	0	0	0
8589	JFO	0	9	0	4	0	1	1		0								11.466666	6133.3335	228000	.47333333	2.45	.19	.64999998	3.3333333		0	0	0	0	0	0	0	3	0	0	0	0	0	0	0	0	0	0	0	0	0	0	0
9365	MOC	0	9	0	4	0	1	1		0								12.033334	6500	195666.6667	.55000001	3.2333333	.1	.38			0	0	0	0	0	0	0	3	0	0	0	0	0	0	0	0	0	0	0	0	0	0	0
2507	HBH	1	10	0	4	0	1	1		0								7.8000002	15560	675850	.94	11.75	.44999999	3.01		8	0	0	0	0	0	0	0	0	0	0	0	0	0	0	0	0	0	0	0	0	0	0	0
2566	HBH	0	9	0	1	0	1	1		0								9.4499998	6710.6665	508466.6667	.33500001	7.1999998	.36500001	1.4	12.8	44	0	0	0	0	0	0	0	0	0	1	0	0	0	0	0	0	1	0	1	0	1	1	0
6999	Hemorio	0	8	0	4	0	1	0		0								10.49	8416.667	256933.3333	.56333333	1.9533334	.21699999	1.08	.56666666		0	0	0	0	0	0	0	3	0	0	0	0	0	0	0	0	0	1	0	0	0	0	0
9333	MOC	1	10	0	4	0	1	1		0								9.333333	13033.333	408666.6667	.73000002	11.666667	.37	.72000003	14	3	0	0	0	0	0	0	0	0	0	0	0	0	0	0	0	0	0	0	1	0	0	0	0
2617	HBH	1	9	0	4	0	1	1		0								10.966666	8059.3335	290000	.36000001	3.4000001	.15000001	.38999999	5	3	0	0	0	0	0	0	0	3	0	0	0	0	0	0	0	0	0	0	0	0	0	0	0
6831	Hemorio	0	9	0	1	0	1	1		0								10.166667	7143.3335	115133.3333	.40000001	2.424	.35699999	1.3933333	1.4	3	0	0	0	0	0	0	0	3	0	0	0	0	0	0	0	1	0	0	0	0	0	0	0
2604	HBH	0	9	0	2	0	1	0		0								13.2	7553	327300	1.17	.30000001	.27000001	.34			0	0	0	0	0	0	0	0	0	0	0	0	0	0	0	0	0	0	0	0	0	0	0
2673	HBH	1	9	0	4	0	1	1		0								9.1333332	7715.3335	215916.6667	.37	11.85	.14	1.09	28.700001	5	0	0	0	0	0	0	0	2	0	0	0	0	0	0	0	1	0	0	0	0	0	0	0
9348	MOC	0	9	0	4	0	1	0		0								7.2333331	11700	266333.3333	.56999999	22.75	.57999998	1.535	35	3	0	0	0	0	0	0	0	0	0	0	0	0	0	0	0	0	0	0	1	0	0	0	0
2449	HBH	0	11	0	4	0	1	0		0								6.8000002	11360	376500	.44	14.6	.47999999	2.3800001		3	0	0	0	0	0	0	0	0	0	0	0	0	0	0	0	0	0	0	0	0	0	0	1
3742	Hemope	1	9	0	4	0	1	1		0								6.6999998	18790	269000	.285	27.799999	.32499999	2.7		28	0	0	0	0	0	0	0	0	0	0	0	0	0	0	0	1	0	1	1	0	0	0	0
10172	HBH	0	9	0	1	0	1	1		0								10.696667	7984	367266.6667	.51999998	3.6666667	.25	.55000001	8.8500004	3	0	0	0	0	0	0	0	3	0	0	0	0	0	0	0	0	0	0	1	0	0	0	0
8595	JFO	0	9	0	4	0	1	1		0								11.066667	7465	348333.3333	.625	3.2	.64999998	1.015			0	0	0	0	0	0	0	3	0	0	0	0	0	0	0	1	0	0	0	0	0	0	0
4191	Hemope	0	9	0	4	0	1	1		0								7.4000001	25610	509000	.28999999	13.4	.83999997	2.0150001		0	0	0	0	0	0	0	0	0	0	0	0	0	0	0	0	0	0	0	1	0	0	0	1
6765	Hemorio	0	8	0	4	0	1	0		0								7.5799999	12670	457000	.465	14.4	.33500001	1.41	14.1	30	0	0	0	0	0	0	0	0	0	1	0	0	0	0	0	0	0	0	1	0	0	0	0
8592	JFO	0	9	0	4	0	1	0		0								10.866667	10003.333	408333.3333	.62	8.3999996	.31666666	.74666667	1.7333333		0	0	0	0	0	0	0	3	0	0	0	0	0	0	0	1	0	0	1	0	0	0	0
2584	HBH	1	9	0	4	0	1	1		0								8.7666664	11293.333	318566.6667	.41499999	11.066667	.5	1.8	26.25	3	0	0	0	0	0	0	0	0	0	0	0	0	0	0	0	0	0	0	1	0	0	0	0
6981	Hemorio	1	9	0	1	0	1	1		0								8.4133329	6126.6665	150800	.34666666	8.5333338	.30000001	1.4066666	15.15	2	0	0	0	0	0	0	0	0	0	0	0	0	0	0	0	1	0	0	1	0	0	0	0
6853	Hemorio	1	9	0	4	0	1	1		0								10.033334	10493.333	376933.3333	.46333334	8.9633331	.44299999	1.9333333	20.75		0	0	0	0	0	0	0	0	0	0	0	0	0	0	0	0	0	0	0	0	0	0	1
7020	Hemorio	0	9	0	2	0	1	1		0								8.2700005	16560	355933.3333	.35333332	7.5633335	.47299999	2.0066667	3.9666667	16	0	0	0	0	0	0	0	0	0	0	0	0	0	0	0	1	0	0	1	0	0	0	0
2549	HBH	0	9	0	2	0	1	0		0								9.666667	10383.333	435666.6667	.63999999	3.75	.12	.17	3		0	0	0	0	0	0	0	3	0	0	0	0	0	0	0	0	0	0	0	0	0	0	0
2608	HBH	0	9	0	4	0	1	1		0								10.1	7664	213300	.79000002	3.4000001	.40000001	.52999997		5	0	0	0	0	0	0	0	3	0	0	0	0	0	0	0	1	0	0	0	0	0	0	0
3755	Hemope	1	9	0	4	0	1	1		0								8.1000004	20800	514000	.57999998		.37	1.16	1.1	51	0	0	0	0	0	0	0	0	0	1	0	0	0	0	0	0	1	0	0	0	0	0	0
2479	HBH	0	10	0	4	0	1	1		0								11.05	12800	227850	.51999998	2	.31999999	.79000002	5.5999999	3	0	0	0	0	0	0	0	3	0	0	0	0	0	0	0	1	0	0	0	0	0	0	0
6661	Hemorio	1	9	0	4	0	1	1		0								10.775	7555	321250	.55500001	3.5655	.155	.59500003	23.299999	8	0	0	0	0	0	0	0	0	0	0	0	0	0	0	0	0	0	1	1	0	0	0	0
8140	ITACI SP	1	10	0	1	0	1	1		0								8.5	4920	310733.3333	.44999999	6.5999999	.31999999	.98333335	16.833334	9	0	0	0	0	0	0	0	0	0	0	0	0	0	0	0	1	0	0	1	0	0	0	0
6645	Hemorio	0	9	0	4	0	1	1		0								8.04	14976.667	415433.3333	.31333333	11.95	.45699999	2.1199999	11.95	30	0	0	0	0	0	0	0	0	0	1	0	0	0	0	0	0	1	0	1	0	0	0	0
4264	Hemope	0	9	0	4	0	1	1		0								7.4000001	16905	523000	.76999998	8.6999998	.76999998	1.1833333		4	0	0	0	0	0	0	0	0	1	0	0	0	0	0	0	1	0	0	1	0	0	0	0
4143	Hemope	0	8	0	1	0	1	0		0								8.1000004	13300	718000	.47	4.8000002	.41999999	.46000001	1.7	29	0	0	0	0	0	0	0	0	0	1	0	0	0	0	0	0	1	0	1	0	1	0	1
2556	HBH	1	9	0	1	0	1	1		0								11.566667	7396.6665	218066.6667	.53500003	4.7333331	.465	1.13	9.6000004	3	0	0	0	0	0	0	0	3	0	0	0	0	0	0	0	1	0	0	1	0	0	0	0
6863	Hemorio	1	8	0	2	0	1	1		0								11.435	6945	250250	.56999999	2.665	.11	.50999999	1.9	3	0	0	0	0	0	0	0	3	0	0	0	0	0	0	0	1	0	0	0	0	0	0	0
4019	Hemope	0	8	0	4	0	1	1		0								7	10420	783000	.54000002	12.7	.60500002	2.0450001		18	0	0	0	0	0	0	0	0	0	0	0	0	0	0	0	1	0	1	0	0	0	0	1
2634	HBH	0	9	0	1	0	1	1		0								9.3699999	9570	589333.3333000001	.55000001	4.7666669	.38	1.17	3	147	0	0	0	0	0	0	0	0	0	1	0	0	0	0	0	1	1	0	1	0	0	0	0
2534	HBH	0	10	0	4	0	1	1		0								11	7274.5	187950	.83999997	1.8	.56	1.26			0	0	0	0	0	0	0	3	0	0	0	0	0	0	0	0	0	0	0	0	0	0	0
10280	Hemope	0	9	0	4	0	1	1		0								6.7333331	11786.667	771666.6666999999	.39500001	8.3500004	.41999999	2.4300001		8	0	0	0	0	0	0	0	0	0	0	0	0	0	0	0	0	0	0	1	0	0	0	0
9355	MOC	0	9	0	4	0	1	1		0								10	8066.6665	222000	.44999999	5	.18000001	.72000003		3	0	0	0	0	0	0	0	3	0	0	0	0	0	0	0	0	0	0	0	0	0	0	0
3652	Hemope	0	10	0	4	0	1	1		0								9	8500	249000	.43000001	11	.38499999	.995	14.1	61	0	0	0	0	0	0	0	0	0	1	0	0	0	0	0	0	1	0	1	0	0	0	0
6837	Hemorio	1	9	0	4	0	1	1		0								12.636666	9590	277766.6667	.44999999	2.2673333	.46700001	1.8766667	2.6333334	3	0	0	0	0	0	0	0	3	0	0	0	0	0	0	0	1	0	0	0	0	0	0	0
7225	Hemorio	1	9	0	1	0	1	1		0								10.45	10325	403500	.36333334	3.8499999	.28	.54000002	8.4499998	15	0	0	0	0	0	0	0	0	0	0	0	0	0	0	0	1	0	0	1	0	1	0	1
8220	ITACI SP	0	10	0	1	0	1	1		0								9.166667	9570	403333.3333	.44666666	6.3600001	.38299999	1.1433333	20.4	8	0	0	0	0	0	0	0	2	0	0	0	0	0	0	0	0	0	0	1	0	0	0	0
2675	HBH	1	8	0	2	0	1	1		0								11.566667	5200.6665	137566.6667	.52499998	3.7666667	.54500002	2.1800001	2.7	3	0	0	0	0	0	0	0	3	0	0	0	0	0	0	0	1	0	0	1	0	0	0	0
2601	HBH	0	9	0	2	0	1	1		0								8.2633333	10618.333	266133.3333	.56	12.1	.55000001	1.35	10.8	3	0	0	0	0	0	0	0	0	0	0	0	0	0	0	0	1	0	0	1	0	0	0	1
2616	HBH	1	9	0	1	0	1	1		0								8.5100002	13976.667	478766.6667	.405	12.7	.94499999	2.54	24.333334	15	0	0	0	0	0	0	0	0	0	0	0	0	0	0	0	1	0	0	1	1	0	0	0
8222	ITACI SP	0	10	0	1	0	1	1		0								7.2666669	7616.6665	437666.6667	.36666667	3.4833333	.33666667	3.8699999	12.833333	8	0	0	0	0	0	0	0	0	0	0	0	0	0	0	0	0	0	0	1	0	0	0	0
2541	HBH	1	9	0	4	0	1	0		0								7.4333334	14266.667	678466.6666999999	.43000001	16.333334	.41999999	1.37	16.6	3	0	0	0	0	0	0	0	0	0	0	0	0	0	0	0	0	0	0	1	0	0	0	0
6896	Hemorio	0	9	0	4	0	1	0		0								8.5566664	13366.667	573266.6666999999	.35666665	8.1499996	.1767	.84666669	2.8666666	43	0	0	0	0	0	0	0	2	0	1	0	0	0	0	0	1	1	1	1	0	0	0	0
3703	Hemope	1	9	0	4	0	1	1		0								8.1499996	11650	560500	.23	8.4499998	.51999998	1.3099999	4.5999999	45	0	0	0	0	0	0	0	0	0	1	0	0	0	0	0	0	1	0	1	0	0	0	0
2636	HBH	0	8	0	1	0	1	1		0								7.6799998	16070	408400	.60000002	18.333334	.60000002	.74000001	6.6666665	8	0	0	0	0	0	0	0	2	0	0	0	0	0	0	0	1	0	0	0	1	1	1	0
9335	MOC	0	9	0	4	0	1	0		0								6.8000002	14233.333	374666.6667	.56999999	16.5	.52999997	1.84		0	0	0	0	0	0	0	0	0	0	0	0	0	0	0	0	0	0	0	0	0	0	0	0
2649	HBH	0	9	0	1	0	1			0								8.25	12255	615500	.31999999	10.8	.47999999	1.86		15	0	0	0	0	0	0	0	0	0	0	0	1	0	0	0	1	0	0	0	0	0	0	0
6394	Hemorio	0	11	0	2	0	1	1		0								7.0900002	12233.333	270333.3333	.36000001	10.3	.78299999	3.1766667	3	16	0	0	0	0	0	0	0	0	0	0	0	0	0	0	0	0	0	0	0	0	0	0	0
6689	Hemorio	0	9	0	2	0	1	1		0								7.9533334	12746.333	436300	.37333333	3.9614999	.15000001	.72500002	3.3499999	34	0	0	0	0	0	0	0	0	0	1	0	0	0	0	0	1	0	0	1	0	0	0	0
2622	HBH	1	9	0	4	0	1	1		0								8.5	10845	616100	.43000001	5.5999999	.63	2.6500001		3	0	0	0	0	0	0	0	0	0	0	0	0	0	0	0	1	0	0	0	0	0	0	0
3699	Hemope	1	9	0	4	0	1	0		0								9.6333332	7200	200000	.44333333	5.7333331	.47999999	1.21			0	0	0	0	0	0	0	3	0	0	0	0	0	0	0	0	0	0	0	0	0	0	0
2564	HBH	1	9	0	2	0	1	2		0								11.033334	4936.6665	180966.6667	.53500003	2.6333334	.29499999	.68000001	5	3	0	0	0	0	0	0	0	3	0	0	0	0	0	0	1	1	0	0	1	0	0	0	0
2523	HBH	1	10	0	1	0	1	0		0								11.4	7430	221000	.37	2.8	.34999999	.47999999			0	0	0	0	0	0	0	3	0	0	0	0	0	0	0	0	0	0	0	0	0	0	0
6138	Hemorio	1	12	0	4	0	1	1		0								9.3666668	7430	507666.6667	.42333335	6.2203331	.28999999	1.4666667	9.4666662	10	0	0	0	0	0	0	0	0	0	0	0	0	0	0	0	1	0	0	1	0	0	0	0
2555	HBH	0	9	0	4	0	1			0								8.0666666	13690	381600	.44999999	10.966666	.67500001	2.7349999	21.133333	3	0	0	0	0	0	0	0	0	0	0	0	0	0	0	0	1	0	0	1	0	0	0	0
8597	JFO	0	9	0	2	0	1	1		0								10.133333	5500	297000	.52999997	7.2666669	.60000002	1.95	32.333332	8	0	0	0	0	0	0	0	0	0	0	0	0	0	0	0	1	0	0	1	0	1	0	1
4197	Hemope	0	9	0	1	0	1	1		0								8.8999996	11475	260333.3333	.30500001	10.8	.25999999	.61000001		3	0	0	0	0	0	0	0	2	0	0	0	0	0	0	0	1	0	0	1	0	0	0	0
2535	HBH	1	9	0	4	0	1	0		0								9.1733332	7722	436866.6667	.38499999	6.6666665	.23	1.02		3	0	0	0	0	0	0	0	0	0	0	0	0	0	0	0	1	0	0	1	0	0	0	0
10271	Hemope	1	10	0	4	0	1	1		0								8.6999998	5585	157500	.54000002	7.0999999	.34999999	.70999998	31.799999	0	0	0	0	0	0	0	0	2	0	0	0	0	0	0	0	1	0	0	1	0	0	0	0
2563	HBH	1	10	0	4	0	1	1		0								11.05	8950	174000	.58999997	2.5	.36000001	.57999998		3	0	0	0	0	0	0	0	3	0	0	0	0	0	0	0	1	0	0	1	0	1	0	1
3946	Hemope	0	9	0	4	0	1	1		0								6.5999999	14720	714000	.56	12	.25999999	.50999999		15	0	0	0	0	0	0	0	0	1	0	0	0	0	0	0	1	0	1	0	0	0	0	0
6850	Hemorio	0	9	0	4	0	1	1		0								8.3599997	12160	519400	.41666666	8.6470003	.18000001	.83999997	14.95	8	0	0	0	0	0	0	0	0	0	0	0	0	0	0	0	0	0	0	1	0	0	0	0
6925	Hemorio	1	9	0	4	0	1	0		0								8.4466667	11920	495333.3333	.37333333	10.763333	.56300002	4.9466667	3.2666667	1	0	0	0	0	0	0	0	0	0	0	0	0	0	0	0	1	0	1	0	0	1	0	1
9334	MOC	0	9	0	4	0	1	1		0								10.2	5700	272666.6667	.49000001	4.7333331	.46000001	1.77		3	0	0	0	0	0	0	0	3	0	0	0	0	0	0	0	0	0	0	0	0	0	0	0
2524	HBH	0	9	0	1	0	1	0		0								9.0666666	9033.333	213666.6667	.41999999	8.8500004	.40000001	.96499997	2	30	0	0	0	0	0	0	0	0	0	1	0	0	0	0	0	1	1	0	1	0	0	0	0
3762	Hemope	1	9	0	4	0	1	1		0								6.8666668	14730	597666.6666999999	.375	15.75	1.1	1.86		8	0	0	0	0	0	0	0	0	0	0	0	0	0	0	0	1	0	0	1	0	0	0	0
6752	Hemorio	1	9	0	4	0	1	1		0								7.3699999	11560	481133.3333	.30333334	8.8100004	.44	2.8633332	1.2	32	0	0	0	0	0	0	0	0	0	0	0	0	0	0	0	1	1	1	1	0	0	0	0
8567	JFO	0	10	0	4	0	1	1		0								10.3	4433.3335	324666.6667	.315	6.0333333	.185	.91000003	35.333332	3	0	0	0	0	0	0	0	0	0	0	0	0	0	0	0	1	0	0	1	0	0	0	0
8247	ITACI SP	0	10	0	4	0	1	1		0								10.7	19010	574333.3333000001	.52333331	3.3800001	.34333333	1.05	.80000001	3	0	0	0	0	0	0	0	3	0	0	0	1	0	0	0	0	0	0	1	0	1	1	1
10346	Hemope	1	9	0	4	0	1	1		0								8.9499998	14815	544500	.505	7.8000002	.47499999	1.36	5.75	34	0	0	0	0	0	0	0	0	0	1	0	0	0	0	0	0	1	0	1	0	0	0	0
9352	MOC	1	10	0	4	0	1	1		0								10.466666	9266.667	278333.3333	.66000003	5	.40000001	.68000001		0	0	0	0	0	0	0	0	3	0	0	0	0	0	0	0	1	0	0	0	0	0	0	0
2502	HBH	1	9	0	4	0	1	1		0								9.0666666	9650	451666.6667	.43000001	6.5333333	.41999999	.97000003	2	75	0	0	0	0	0	0	0	0	0	1	0	1	0	0	0	0	1	0	1	0	0	0	0
8575	JFO	1	9	0	2	0	1	0		0								8.333333	12333.333	536000	.47	7.4000001	.49000001	3.0899999		6	0	0	0	0	0	0	0	0	1	0	0	0	0	0	0	1	0	0	0	0	0	0	0
3680	Hemope	0	9	0	1	0	1	1		0								10	18530	546000	.56		.11	.44999999	1.2	48	0	0	0	0	0	0	0	0	0	1	0	0	0	0	0	0	1	0	1	0	0	0	0
3623	Hemope	0	10	0	4	0	1	1		0								10.733334	8200	186000	.53500003	2.4000001	.30000001	1.27			0	0	0	0	0	0	0	3	0	0	0	0	0	0	0	0	0	0	0	0	0	0	0
6937	Hemorio	1	8	0	4	0	1	1		0								7.9699998	13010	367633.3333	.40333334		.45500001	2.8599999	2.8	11	0	0	0	0	0	0	0	0	0	0	0	0	0	0	0	1	0	0	0	0	0	0	0
6916	Hemorio	0	9	0	4	0	1	1		0								8.0666666	10296.667	337666.6667	.29333332	12.933333	.51999998	2.5699999	1.2	35	0	0	0	0	0	0	0	0	0	1	0	0	0	0	0	1	0	0	1	0	1	0	1
9267	MOC	0	9	0	4	0	1	1		0								8.666667	21766.666	798000	.61000001	24.233334	.54000002	1.36		61	0	0	0	0	0	0	0	0	0	1	0	0	0	0	0	1	1	0	0	0	1	0	1
6739	Hemorio	1	9	0	4	0	1	1		0								8.7700005	11226.667	559633.3333000001	.61000001	8.3366671	.33000001	1.6900001	3.2	74	0	0	0	0	0	0	0	0	0	1	0	0	0	0	0	0	1	0	1	0	0	0	0
2519	HBH	1	10	0	4	0	1	0		0								13	7384	222150	.5	3.3	.315	.67000002			0	0	0	0	0	0	0	3	0	0	0	0	0	0	0	0	0	0	0	0	0	0	0
8577	JFO	0	9	0	2	0	1	0		0								8.3000002	12000	369666.6667	.36666667	8.0333338	.68300003	3.1333334	20	3	0	0	0	0	0	0	0	0	0	0	0	0	0	0	0	1	0	0	0	0	0	0	1
8579	JFO	0	9	0	2	0	1	1		0								7.9666667	9233.333	381000	.56999999	5.2666669	.47499999	3.2750001	10	3	0	0	0	0	0	0	0	0	0	0	0	1	0	0	0	1	0	1	1	0	0	0	0
2537	HBH	0	10	0	4	0	1	1		0								10.25	7115	221600	.50999999	4.1999998	.27000001	.47	2		0	0	0	0	0	0	0	3	0	0	0	0	0	0	0	1	0	0	0	0	0	0	0
6783	Hemorio	1	9	0	1	0	1	1		0								8.6333332	11903.333	601333.3333000001	.35666665	4.3666668	.377	1.76	6.5999999	15	0	0	0	0	0	0	0	0	0	0	0	0	0	0	0	0	0	0	1	0	0	0	0
7542	Hemorio	1	9	0	4	0	1	1		0								9.0233335	10083.333	197166.6667	.50333333	12.606667	.33000001	1.5033333	7.4333334	59	0	0	0	0	0	0	0	0	0	1	0	0	0	0	0	1	1	0	1	0	0	0	0
7378	Hemorio	0	9	0	1	0	1	0		0								7.8649998	15500	539200	.41499999	7.5085001	.315	1.5599999	16.950001	8	0	0	0	0	0	0	0	0	0	0	0	0	0	0	0	1	0	0	1	0	0	0	0
8259	ITACI SP	0	9	0	1	0	1	1		0								9.5	10143.333	634333.3333000001	.52666664	8.5966663	.60000002	6.3966665	24.299999	8	0	0	0	0	0	0	0	0	0	0	0	0	0	0	1	1	0	0	1	0	0	0	0
6818	Hemorio	0	9	0	4	0	1	1		0								8.5466671	11896.667	438000	.34666666	15.1	1.323	2.1866667	13.333333	3	0	0	0	0	0	0	0	0	0	0	0	0	0	0	0	0	0	0	1	0	0	0	0
6757	Hemorio	1	9	0	4	0	1	0		0								8.1949997	11580	458500	.47	10.65	.28999999	1.1900001	20.950001	16	0	0	0	0	0	0	0	0	0	0	0	0	0	0	0	1	0	0	1	0	0	0	0
6872	Hemorio	0	9	0	4	0	1	1		0								7.3733335	10223.333	456266.6667	.46666667	9.3866663	.31999999	1.8466667	6.0333333	5	0	0	0	0	0	0	0	0	0	0	0	0	0	0	0	1	0	1	0	0	0	0	0
9385	MOC	0	8	0	4	0	1	1		0								8.0500002	13800	590500	.94999999	11.55	.37	5.0700002		8	0	0	0	0	0	0	0	0	0	0	0	0	0	0	0	0	0	0	0	0	0	0	0
6867	Hemorio	0	9	0	4	0	1	1		0								11.133333	7106.6665	340966.6667	.51666665	1.1765	.17	.27666667	.64999998		0	0	0	0	0	0	0	1	0	0	0	0	0	0	0	0	0	0	0	0	0	0	0
7040	Hemorio	0	10	0	4	0	1	1		0								8.3100004	11910	584000	.46000001	5.73	.44999999	1.83	1.2	63	0	0	0	0	0	0	0	0	0	1	0	0	0	0	0	0	1	1	1	0	0	0	0
8580	JFO	1	9	0	4	0	1	1		0								10.266666	7800	382333.3333	.50333333	2.5333333	.51999998	1.2	30	3	0	0	0		0	0		0	0	0	0	0	0	0	0	0	0	0	1	0	0	0	1
6627	Hemorio	1	10	0	4	0	1	0		0								7.5333333	10243.333	342000	.37333333	9.7636671	.61699998	3.1466668	13	3	0	0	0	0	0	0	0	0	0	0	0	0	0	0	0	0	0	0	1	0	0	0	0
8566	JFO	0	10	0	2	0	1	1		0								7.9333334	17100	298333.3333	.42333335	10.066667	.74000001	2.4866667		2	0	0	0	0	0	0	0	0	0	0	0	0	0	0	0	1	0	0	1	0	1	0	1
4055	Hemope	0	10	0	4	0	1	1		0								8.0666666	11915	431500	.54000002	4.5333333	.56999999	1.63			0	0	0	0	0	0	0	0	0	0	0	0	0	0	0	0	0	0	1	0	0	0	0
3714	Hemope	1	10	0	4	0	1	1		0								7.4000001	8510	524000	.47		.67500001	2.875		8	0	0	0	0	0	0	0	0	0	0	0	0	0	0	0	1	0	0	0	0	0	0	0
6840	Hemorio	0	9	0	4	0	1	1		0								7.7333331	8953.333	483966.6667	.39333335	8.665	.28666666	1.41	15.433333	34	0	0	0	0	0	0	0	0	0	0	0	0	0	0	0	0	0	1	1	0	1	0	1
8584	JFO	0	9	0	4	0	1	1		0								6.9333334	10633.333	527333.3333000001	.47999999	8.0333338	.40000001	1.11	8.8999996	8	0	0	0	0	0	0	0	0	0	0	0	0	0	0	0	1	0	0	1	0	0	0	0
2480	HBH	1	11	0	4	0	1	1		0								11.566667	7720.3335	183300	.33000001	4.1999998	.67000002	.81999999	3.45		0	0	0	0	0	0	0	3	0	0	0	0	0	0	0	1	0	0	0	0	0	0	0
2501	HBH	1	10	0	2	0	1	0		0								7.8933334	8225.667	159700	.41999999	9.8000002	.39500001	1.15	21.6	3	0	0	0	0	0	0	0	0	0	0	0	1	0	0	0	0	0	0	0	0	0	0	0
3675	Hemope	0	9	0	4	0	1	1		0								5.75	15645	464500	.55000001	19.200001	.66500002	1.995	4.5999999	18	0	0	0	0	0	0	0	0	0	0	0	0	0	0	0	1	0	0	1	0	0	0	1
6622	Hemorio	1	10	0	2	0	1	1		0								8.8533335	13286.667	571033.3333000001	.51333332	8.4066668	.537	2.47	9.6999998	3	0	0	0	0	0	0	0	0	0	0	0	0	0	0	0	0	0	0	0	0	0	0	0
4236	Hemope	0	10	0	4	0	1	1		0								6.7666669	12650	505000	.30000001	25.799999	.38	2.3800001	12.1	0	0	0	0	0	0	0	0	0	0	0	0	0	0	0	0	0	0	0	1	0	0	0	0
9310	MOC	1	10	0	4	0	1	1		0								7.9666667	12633.333	682666.6666999999	.73000002	13.666667	.51999998	1.62		8	0	0	0	0	0	0	0	0	0	0	0	0	0	0	0	1	0	0	0	0	0	1	1
6899	Hemorio	1	9	0	2	0	1	1		0								7.1533332	11260	455733.3333	.39666668	14.306666	.45699999	1.8266667	1.6	9	0	0	0	0	0	0	0	0	0	0	0	0	0	0	0	1	0	0	1	0	0	0	0
6870	Hemorio	1	9	0	2	0	1	1		0								9.1499996	16010	630666.6666999999	.40666667	8.435667	.38699999	2.5166667	6.1666665	87	0	0	0	0	0	0	0	0	1	1	0	0	0	0	0	1	1	0	1	0	0	0	0
9318	MOC	0	10	0	4	0	1	1		0								11	7833.3335	234333.3333	.54000002	7.5	.37	.5	2	3	0	0	0	0	0	0	0	3	0	0	0	0	0	0	0	1	0	0	0	0	0	0	0
3643	Hemope	1	10	0	4	0	1	1		0								7.0999999	18350	576666.6666999999	.70999998	19.700001	.57999998	1.59			0	0	0	0	0	0	0	0	0	0	0	0	0	0	0	0	0	0	0	0	0	0	0
2486	HBH	1	10	0	4	0	1	1		0								8.8999996	8980	344966.6667	.37666667	8.0666666	.433	1.7266667	2.0333333	88	0	0	0	0	0	0	0	0	0	0	0	0	0	0	0	0	1	0	1	1	0	0	0
7463	Hemorio	1	10	0	1	0	1	0		0								9.5299997	11823.333	392700	.44666666	12.26	.29333332	1.3933333	20.833334	15	0	0	0	0	0	0	0	2	0	0	0	0	0	0	0	1	0	1	1	0	0	1	1
2583	HBH	1	9	0	4	0	1	0		0								7.25	10400	469500	.41		.78500003	3.835	2.415	8	0	0	0	0	0	0	0	0	0	0	0	0	0	0	0	0	1	0	1	0	0	0	0
6656	Hemorio	0	10	0	1	0	1	1		0								7.3866668	10060	264666.6667	.34999999	8.0614996	.36300001	1.38	24.833334	8	0	0	0	0	0	0	0	0	0	0	0	0	0	0	0	0	0	0	1	0	1	0	1
3911	Hemope	1	10	0	4	0	1	1		0								8.1000004	24900	377000	.33000001	11.55	.18000001	.34999999		21	0	0	0	0	0	0	0	1	0	0	0	0	0	0	0	1	0	0	1	0	1	0	1
9312	MOC	0	9	0	4	0	1	1		0								7.5666666	14300	641333.3333000001	.31999999	11.233334	.5	.83999997		3	0	0	0	0	0	0	0	0	0	0	0	0	0	0	0	1	0	0	1	0	0	0	0
2678	HBH	1	9	0	2	0	1	1		0								9.3999996	8942.5	460900	.465	2.9000001	.375	.71499997	22	3	0	0	0	0	0	0	0	0	0	0	0	0	0	0	0	0	0	1	1	0	1	1	1
4011	Hemope	1	9	0	4	0	1	1		0								7.75	10550	285500	.48500001	12.85	.345	1.13	22.5		0	0	0	0	0	0	0	0	0	0	0	0	0	0	0	1	0	0	1	0	1	1	1
2531	HBH	1	10	0	4	0	1	1		0								12	7300	142000	.63999999		.23999999	.75			0	0	0	0	0	0	0	3	0	0	0	0	0	0	0	1	0	0	1	0	0	0	0
2481	HBH	0	10	0	2	0	1	1		0								6.3733335	14236.667	620833.3333000001	.73000002	21.65	.28999999	1.8	5	3	0	0	0	0	0	0	0	0	0	0	0	0	0	0	0	1	0	1	1	0	0	0	0
3666	Hemope	0	9	0	4	0	1	1		0								6.1999998	5723.3335	152666.6667	.51999998	5.9000001	.34999999	.60000002		31	0	0	0	0	0	0	0	1	0	0	0	0	0	0	0	1	0	0	1	0	0	0	0
9558	MOC	0	10	0	4	0		0		0								8.9333334	19033.334	573666.6666999999	.52999997	8.166667	.41	1.26		72	0	0	0	0	0	0	0	0	0	1	0	0	0	0	0	0	1	0	0	0	0	0	0
8242	ITACI SP	0	9	0	1	0	1	1		0								9.0666666	14080	430666.6667	.36666667	10.566667	.26666668	.81999999	20.200001	15		0	0	0	0	0		0	0	0	0	0	0	0	0	0	0	0	1	0	0	0	0
3600	Hemope	1	11	0	2	0	1	1		0								7.0999999	19290	236000	.83999997		.31999999	4.5700002		3	0	0	0	0	0	0	0	0	1	0	0	0	0	0	0	0	0	0	0	0	0	0	0
2467	HBH	1	10	0	4	0	1	1		0								8.3649998	7450	494600	.47	12.05	.46000001	1.11	19.6	3	0	0	0	0	0	0	0	0	0	0	0	0	0	0	0	1	0	0	1	0	0	0	0
6862	Hemorio	0	9	0	2	0	1	1		0								8.7966671	13836.667	406800	.55000001	12.83	.33000001	1.65	14.2	3	0	0	0	0	0	0	0	0	0	0	0	0	0	0	0	1	0	0	0	0	0	0	0
2463	HBH	0	10	0	4	0	1	1		0								11.5	5296.6665	128533.3333	.61000001	2.1333334	.2	.46000001		3	0	0	0	0	0	0	0	3	0	0	0	0	0	0	0	1	0	0	1	0	1	0	1
3721	Hemope	0	10	0	4	0	1	1		0								8.4499998	12535	780000	.47	7.6999998	.14	.70999998		15	0	0	0	0	0	0	0	2	0	0	0	0	0	0	0	1	0	0	1	0	0	0	0
2450	HBH	1	10	0	4	0	1	1		0								9.1999998	8940	394500	.5	9.3999996	.59500003	4.3150001	2	118	0	0	0	0	0	0	0	0	0	0	0	0	0	0	0	0	1	0	1	0	0	0	1
8208	ITACI SP	1	10	0	4	0	1	1		0								8.6999998	12733.333	443333.3333	.50999999	7.1433334	.61699998	10.216666	1.9333333	113	0	0	0	0	0	0	0	0	0	1	0	0	0	0	0	1	1	0	0	0	1	1	1
9337	MOC	1	9	0	4	0	1	0		0								10.866667	6900	247333.3333	.60000002	2.3333333	.47999999	1.6799999			0	0	0	0	0	0	0	3	0	0	0	0	0	0	0	0	0	0	0	0	0	0	0
6425	Hemorio	1	10	0	4	0	1	1		0								8.6850004	8920	235900	.74000001	13.9	.375	1.575	6	115	0	0	0	0	0	0	0	0	0	1	0	0	0	0	0	0	1	0	1	0	0	0	0
2466	HBH	0	10	0	4	0	1	1		0								11.1	12440	362600	.80000001	4.8333335	.13	.28	8	3	0	0	0	0	0	0	0	3	0	0	0	0	0	0	0	1	0	0	1	0	0	0	0
6814	Hemorio	1	9	0	4	0	1	1		0								11.303333	6930	206900	.49333334	3.4425001	.23666666	.94	1.9666667	3	0	0	0	0	0	0	0	3	0	0	0	0	0	0	0	0	0	0	1	0	0	0	0
2570	HBH	0	10	0	4	0	1	1		0								10.666667	13136.667	266666.6667	.49333334	3.4666667	.447	1.2633333	2		0	0	0	0	0	0	0	3	0	0	0	0	0	0	0	0	0	0	0	0	0	0	0
8582	JFO	1	9	0	4	0	1	0		0								8.4333334	12066.667	380000	.175	5.3333335	.36000001	.88999999		3	0	0	0	0	0	0	0	0	0	0	0	0	0	0	0	1	0	0	0	0	0	0	0
9290	MOC	1	10	0	2	0	1	1		0								12.2	10200	259000	.88	3.6666667	.2	.23		3	0	0	0	0	0	0	0	3	0	0	0	0	0	0	0	0	0	0	0	0	0	0	0
6532	Hemorio	0	10	0	2	0	1	1		0								8.583333	11370	489766.6667	.49000001	5.1999998	.32666665	1.4733334	13.433333	30	0	0	0	0	0	0	0	0	0	0	0	0	0	0	0	1	0	0	1	0	1	0	1
7641	Hemorio	0	10	0	4	0	1	1		0								7.3099999	10646.667	612333.3333000001	.39666668	11.426666	.60000002	3.9666667	5.0666666	20	0	0	0	0	0	0	0	0	0	0	0	0	0	0	0	1	0	1	0	0	1	0	1
3633	Hemope	0	10	0	4	0	1	1		0								7.6333332	21965	496666.6667	.44999999	11.65	.55500001	2.3299999		3	0	0	0	0	0	0	0	0	0	0	0	0	0	0	0	1	0	0	0	0	0	0	0
2483	HBH	0	10	0	4	0	1	1		0								10.3	8627.333	225500	.61000001	5.4000001	.49000001	.57999998	3		0	0	0	0	0	0	0	3	0	0	0	0	0	0	0	0	0	0	0	0	0	0	0
8552	JFO	0	10	0	4	0	1	1		0								7.9000001	15600	498000	.33000001	11.266666	.63499999	2.395	3	13	0	0	0	0	0	0	0	0	1	0	0	0	0	0	0	1	1	0	0	0	0	0	0
6423	Hemorio	1	10	0	4	0	1	0		0								9.3999996	9050	329500	.5	4.0999999	.22	.88	7.5	50	0	0	0	0	0	0	0	0	0	1	0	0	0	0	0	1	0	0	0	0	0	0	0
2615	HBH	1	9	0	4	0	1	1		0								11.7	9386	308400	.64999998	3.9000001	.38	.82499999	2.4000001	0	0	0	0	0	0	0	0	3	0	0	0	0	0	0	0	0	0	0	0	0	0	0	0
10144	HBH	1	10	0	4	0	1	1		0								10.5	10013.333	319333.3333	.57999998	5.9333334	.56	.89999998	3		0	0	0	0	0	0	0	3	0	0	0	0	0	0	0	1	0	0	0	0	0	0	0
2344	HBH	1	11	0	2	0	1	1		0								11.6	9430	206500	.66000003	5.5	.27000001	.5			0	0	0	0	0	0	0	3	0	0	0	0	0	0	0	0	0	0	0	0	0	0	0
6401	Hemorio	0	10	0	4	0	1	1		0								8.3000002	12253.333	343333.3333	.46000001	11.446667	.58999997	3.6600001	4.1999998	69	0	0	0	0	0	0	0	0	0	1	0	0	0	0	0	0	1	0	1	0	1	0	1
8209	ITACI SP	1	10	0	4	0	1	0		0								7.4000001	9850	505000	.31666666	4.6266665	.433	1.8633333	5.2333331	8	0	0	0	0	0	0	0	0	0	0	0	1	0	0	0	1	0	0	1	0	0	0	0
3759	Hemope	0	10	0	4	0	1	1		0								8.3666668	17306.666	378333.3333	.25	10.266666	.16	.36000001		26	0	0	0	0	0	0	0	0	0	0	0	0	0	0	0	1	1	1	1	0	0	0	0
2459	HBH	1	10	0	4	0	1	1		0								7.6766667	13900	558000	.5	7.5	.12	.55000001	4	8	0	0	0	0	0	0	0	1	0	0	0	0	0	0	0	1	0	0	0	0	1	1	1
4255	Hemope	0	10	0	4	0	1	1		0								6.3499999	15200	614000	.44999999	14.306666	.47	2.24		3	0	0	0	0	0	0	0	0	0	0	0	0	0	0	0	1	0	1	1	0	0	0	0
9253	MOC	1	10	0	1	0	1	0		0								7.9333334	12066.667	499333.3333	.55000001	8.166667	.62	.92000002		15	0	0	0	0	0	0	0	0	0	0	0	0	0	0	0	0	0	0	1	0	0	0	0
3656	Hemope	1	10	0	4	0	1	1		0								11.5	7915	184000	.52999997	2.3499999	.19	.51999998			0	0	0	0	0	0	0	3	0	0	0	0	0	0	0	0	0	1	0	0	0	0	0
6773	Hemorio	0	9	0	4	0	1	1		0								8.1766663	17236.666	815800	.27666667	15.02	.31333333	1.8066666	4.7333331	31	0	1	0	0	0	0	1	0	0	0	0	0	0	0	0	1	0	0	0	0	0	0	1
9285	MOC	1	9	0	4	0	1	0		0								8.1000004	14600	475333.3333	.56999999	8.666667	.46000001	1.89		4	0	0	0	0	0	0	0	0	0	0	0	0	0	0	0	1	0	0	0	0	0	0	0
8273	ITACI SP	0	10	0	2	0	1	1		0								8.8666668	10863.333	355000	.54000002	2.4166667	.33000001	1.0333333	18.066668	3	0	0	0	0	0	0	0	0	0	0	0	0	0	0	0	0	0	0	1	0	0	0	0
6407	Hemorio	0	10	0	2	0	1	0		0								7.7233334	8960	374433.3333	.36666667	9.3186665	.43700001	2.3833334	11.35	3	0	0	0	0	0	0	0	0	0	0	0	0	0	0	0	0	0	0	1	0	0	0	0
3902	Hemope	0	11	0	2	0	1	1		0								11.2	7600	346000	.52499998	3.5	.27500001	.59500003		0	0	0	0	0	0	0	0	3	0	0	0	0	0	0	0	0	0	0	0	0	0	0	0
6519	Hemorio	0	10	0	2	0	1	1		0								7.2800002	11413.333	490966.6667	.36666667	10.533334	.31	1.8933333	4.2333331	32	0	0	0	0	0	0	0	0	0	0	0	0	0	0	0	0	0	1	1	1	0	0	0
9278	MOC	1	10	0		0	1	0		0								8.5333338	7900	265000	.63	11.5	.37	1.15		3	0	0	0	0	0	0	0	0	0	0	0	0	0	0	0	0	0	0	0	0	0	0	0
9292	MOC	0	10	0	4	0	1	1		0								8.6000004	12666.667	444000	.34	13.5	.23999999	1.38		30	0	0	0	0	0	0	0	0	0	0	0	0	0	0	0	1	0	0	1	0	0	0	0
8553	JFO	0	10	0	2	0	1	1		0								11.35	6600	237000	.44333333	5.1999998	.38999999	1.1233333			0	0	0	0	0	0	0	3	0	0	0	0	0	0	0	1	0	0	0	0	0	0	0
2578	HBH	0	9	0	4	0	1	0		0								7.6666665	11033.333	518466.6667	.58999997	13.133333	.60000002	1.8200001	9.1000004	3	0	0	0	0	0	0	0	0	0	0	0	0	0	0	0	0	0	0	1	0	0	0	1
8260	ITACI SP	0	11	0	2	0	1	1		0								10.6	6786.6665	153000	.45666668	1.87	.2	.89999998	19.200001	5	0	0	0	0	0	0	0	0	0	0	0	0	0	0	0	1	0	0	1	0	0	0	0
8183	ITACI SP	1	11	0	2	0	1	0		0								10	7153.3335	177333.3333	.45666668	3.3566666	.26666668	.96333331	18.533333	3	0	0	0	0	0	0	0	0	0	0	0	0	0	0	0	1	0	0	1	0	1	0	1
2473	HBH	0	10	0	4	0	1	1		0								9.1000004	13193.333	478666.6667	.76999998	13.666667	.64499998	3.905	15	3	0	0	0	0	0	0	0	2	0	0	0	0	0	0	0	0	0	0	0	0	0	1	1
2594	HBH	1	9	0	4	2	1	1		0								12.05	8782.5	242050	.41999999	5.4000001	.41	.88999999	4.1999998		0	0	0	0	0	0	0	3	0	0	0	0	0	0	0	0	0	0	0	0	0	0	0
2418	HBH	1	10	0	4	0	1	1		0								10.7	6130	140000	.54000002	5	.49000001	.93000001			0	0	0	0	0	0	0	3	0	0	0	0	0	0	0	0	0	0	0	0	0	0	0
8576	JFO	0	11	0	2	0		1		0								7.9666667	9666.667	444000	.27000001	8.9333334	.625	1.12	7.5	15	0	0	0	0	0	0	0	0	0	0	0	0	0	0	0	1	0	0	1	0	0	0	0
10261	Hemope	1	10	0	4	0	1	0		0								8.6000004	10390	555500	.37	7.5999999	.67500001	1.205		15	0	0	0	0	0	0	0	0	0	0	0	0	0	0	0	1	0	0	0	0	1	0	1
2381	HBH	0	11	0	4	0	1	0		0								12.3	7293.3335	216666.6667	.73500001	2	.47	1.355	3		0	0	0	0	0	0	0	3	0	0	0	0	0	0	0	1	0	0	0	0	0	0	0
9240	MOC	0	11	0	2	0	1	1		0								6.9666667	15733.333	388000	.115	13.266666	1.15	2.3699999		15	0	0	0	0	0	0	0	0	0	0	0	0	0	0	0	1	0	0	1	0	1	0	1
2412	HBH	1	11	0	4	0	1	1		0								9.4399996	11750	467800	.49000001	11.4	.52999997	3.24	20	31	0	0	0	0	0	0	0	0	0	0	0	0	0	0	0	1	1	0	0	0	0	0	0
2422	HBH	1	11	0	4	0	1	0		0								9.7333336	8043.6665	269200	.41	8.1999998	.25	.63	32.266666	3	0	0	0	0	0	0	0	0	0	0	0	0	0	0	0	0	0	1	1	0	0	0	0
9248	MOC	1	11	0	4	0	1	1		0								7.9666667	13933.333	397666.6667	.70999998	7.1500001	.75999999	.94999999	11.5	3	0	0	0	0	0	0	0	0	0	0	0	0	0	0	0	0	0	0	1	0	0	0	0
4067	Hemope	0	11	0	4	0	1	1		0								7.8000002	10950	385333.3333	.47999999	8.1000004	.40000001	.75	6.5	3	0	0	0	0	0	0	0	0	0	0	0	0	0	0	0	0	0	0	1	0	0	0	0
9238	MOC	1	11	0	4	0	1	1		0								11.8	9400	262000	.61000001	13.5	.2	.46000001			0	0	0	0	0	0	0	3	0	0	0	0	0	0	0	0	0	0	0	0	0	0	0
6472	Hemorio	0	10	0		0	1	0		0								6.4299998	12610	476666.6667	.34	15.833333	.57700002	2.5699999	9.333333	32	0	0	0	0	0	0	0	0	0	1	0	0	0	0	0	1	0	0	1	0	0	0	0
9535	MOC	0	11	0	4	0	1	1		0								11.533334	6366.6665	173000	.51999998	2.4000001	.30000001	.66000003		3	0	0	0	0	0	0	0	3	0	0	0	0	0	0	0	1	0	0	1	0	0	0	0
3785	Hemope	1	11	0	4	0	1			1	21/07/2015	J36	*J969	*J81X	*A419	*J36X	*D571	7.6999998	7880		.69999999		.75	1.3	2.9000001	30	0	0	0	0	0	0	0	0	0	0	0		0	0	0	1	0	0	1	0	0	1	1
9276	MOC	1	10	0	4	0	1	0		1	15/07/2016	I64	*I64X				*D571	8.6999998	16100	573000	.47	26.666666	.66000003	1.91		15	0	0	0	0	0	0	0	0	0	0	0	0	0	0	0	0	0	0	0	0	0	0	0
6924	Hemorio	0	10	0	4	0	1	0		0								6.6233335	13273.333	557466.6666999999	.24666667	11.156667	.48300001	2.51	3.5666666	16	0	0	0	0	0	0	0	0	0	0	0	0	0	0	0	1	0	1	0	0	0	0	0
3599	Hemope	0	11	0	4	0	1	1		0								8.5	19575	630500	.31999999	14.85	.43000001	1.25	1.4	113	0	0	0	0	0	0	0	0	0	1	0	0	0	0	0	0	1	0	1	0	0	0	0
6388	Hemorio	0	10	0	4	0	1	1		1	07/03/2017	D571	*J960	*J159	*M869		*D571	8.9133329	12390	394166.6667	.34666666	11.606667	.39700001	1.9400001	2.1333334	52	0	0	0	0	0	0	0	0	0	1	0	0	0	0	0	1	1	0	1	1	1	0	1
6456	Hemorio	0	10	0	4	0	1	1		0								7.5500002	15940	706800	.53666669	8.8000002	.597	6.7533336	3.55	34	0	0	0	0	0	0	0	0	0	0	0	0	0	0	0	1	0	0	1	0	1	0	1
6308	Hemorio	0	10	0	4	0	1	1		0								9.7700005	8240	492000	.48500001	3.3095	.245	1.115	8.1999998	74	0	0	0	0	0	0	0	0	0	1	0	0	0	0	0	0	1	0	1	0	1	0	1
5896	Hemorio	1	13	0	4	0	1	0		0								11.046667	7660	132000	.57999998	3.1900001	.25	.69666666	2.6666667	15	0	0	0	0	0	0	0	3	0	0	0	0	0	0	0	1	1	0	0	0	0	0	0
3704	Hemope	1	11	0	4	0	1	0		0								7.3000002	7410	620000	.5	21.4	.46000001	3.6300001		8	0	0	0	0	0	0	0	0	0	0	0	0	0	0	0	1	0	0	1	0	0	0	1
6389	Hemorio	0	10	0	4	0	1	0		0								7.8466668	13093.333	663600	.37333333	14.42	.537	2.9100001	10.866667	18	0	0	0	0	0	0	0	0	0	0	0	0	0	0	0	1	0	1	1	0	1	1	1
2394	HBH	1	11	0	4	0	1	1		0								9.3000002	5125	189400	.56999999	1.4	.46000001	1.83	4		0	0	0	0	0	0	0	3	0	0	0	0	0	0	0	0	0	0	1	0	0	0	0
9288	MOC	0	10	0	1	0	1	1		0								11.7	8133.3335	273333.3333	.75999999	3.1666667	.17	.38			0	0	0	0	0	0	0	3	0	0	0	0	0	0	0	0	0	0	0	0	0	0	0
2488	HBH	0	10	0		0	1	1		0								8.1999998	9087.667	325766.6667	.44	4.3333335	.38	.5	31.65	0	0	0	0	0	0	0	0	0	0	0	0	0	0	0	0	0	0	0	1	0	0	0	0
6380	Hemorio	0	10	0	4	0	1	1		0								12.803333	7256.6665	251933.3333	.50666666	3.2405	.1	.45666668	4.3666668	3	0	0	0	0	0	0	0	3	0	0	0	0	0	0	0	0	0	0	1	0	0	0	0
6596	Hemorio	1	10	0	1	0	1	1		0								8.9333334	9426.667	337466.6667	.40333334	12.793333	.417	2.9866667	9.4333334	55	0	0	0	0	0	0	0	0	0	1	0	0	0	0	0	1	0	1	1	0	0	0	0
2367	HBH	1	11	0	4	0	1	0		0								7.5300002	20300	262666.6667	.47499999	16.366667	.25	.88999999	1.6666666	72	0	0	0	0	0	0	0	0	0	1	0	0	0	0	0	0	1	1	0	1	0	0	0
9261	MOC	0	10	0	4	0	1	0		0								8.6999998	9433.333	382666.6667	.50999999	7.8333335	.31	.95999998		0	0	0	0	0	0	0	0	0	0	0	0	0	0	0	0	0	0	0	0	0	0	0	0
6424	Hemorio	0	10	0	2	0	1	1		0								8.7766666	12340	328766.6667	.57666665	7.8130002	.25999999	1.0966667	5.75	16	0	0	0	0	0	0	0	0	0	0	0	0	0	0	0	1	0	0	1	0	0	0	0
6665	Hemorio	1	10	0	4	0	1	0		0								9.3033333	13193.333	492300	.38666666	5.0275002	.5	1.4299999	11.7	12	0	0	0	0	0	0	0	0	0	0	0	0	0	0	0	1	0	1	0	0	0	0	0
2551	HBH	1	10	0	4	0	1	0		0								9.1999998	8415	424500	.55000001	4.6999998	.13	.62	20.5		0	0	0	0	0	0	0	0	0	0	0	0	0	0	0	1	0	0	0	0	0	0	0
2504	HBH	1	10	0	2	0	1	1		0								7.7466664	8586.667	297666.6667	.44	10.966666	.36500001	2.085	15.433333	3	0	0	0	0	0	0	0	0	0	0	0	0	0	0	0	0	0	0	1	0	0	0	0
8543	JFO	0	11	0	4	0	1	1		0								10.866667	6866.6665	313333.3333	.59500003	5	.33666667	.8433333	2.6666667	3	0	0	0	0	0	0	0	3	0	0	0	0	0	0	0	0	0	0	0	0	0	0	0
2444	HBH	0	10	0	4	0	1	1		0								7.79	8425.333	634066.6666999999	.39500001	7.9499998	.54000002	1.135	18.450001	15	0	0	0	0	0	0	0	0	0	0	0	0	0	0	0	1	0	0	1	0	0	0	0
6696	Hemorio	1	11	0	1	0	1	1		0								8.2666664	17710	499133.3333	.44666666	5.0500002	.13500001	.69499999	6.4000001	8	0	0	0	0	0	0	0	1	0	0	0	0	0	0	0	0	0	0	0	0	0	0	0
2357	HBH	0	11	0	2	0	1			0								8.3100004	20950	242000	.47999999	13.5	.15000001	.19	2	126	0	0	0	0	0	0	0	0	0	1	0	1	0	0	0	1	1	0	1	0	0	0	0
9271	MOC	1	10	0	4	0	1	1		0								11.233334	6733.3335	196666.6667	.30000001	2	.17	.72000003			0	0	0	0	0	0	0	3	0	0	0	0	0	0	0	0	0	0	0	0	0	0	0
2356	HBH	1	12	0	4	0	1	1		0								9.5600004	8760	139200	.62	5.6999998	.22	.41999999	3		0	0	0	0	0	0	0	3	0	0	0	0	0	0	0	0	0	0	0	0	0	0	0
2433	HBH	0	11	0	4	0	1	2		0								11	11300	312000	.55000001		.375	.79000002		3	0	0	0	0	0	0	0	3	0	0	0	0	0	0	0	1	0	0	0	0	0	0	0
2454	HBH	0	11	0	4	0	1	1		0								9.1333332	8067.6665	387166.6667	.42500001	6.9666667	.60000002	1.4299999	26.85	8	0	0	0	0	0	0	0	0	0	0	0	1	0	0	0	1	0	0	1	0	0	0	0
6446	Hemorio	1	11	0	4	0	1	1		0								7.8433332	10876.667	277000	.41666666	12.403	.49000001	4.0333333	3.0666666	33	0	0	0	0	0	0	0	0	0	0	0	0	0	0	0	1	0	0	1	0	1	0	1
8538	JFO	0	11	0	2	0	1	1		0								7.0333333	7933.3335	230333.3333	.33500001	5.9666667	.44999999	.92000002	21.5	18	0	0	0	0	0	0	0	0	0	0	0	0	0	0	0	1	0	0	1	0	1	0	1
6473	Hemorio	1	11	0	4	0	1	1		0								11.2	7603.3335	209200	.56333333	9.2159996	.27666667	.89333332	4.75	3	0	0	0	0	0	0	0	1	0	0	0	0	0	0	0	0	0	0	0	0	0	0	0
6406	Hemorio	1	10	0	2	0	1	1		0								7.1700001	12413.333	400666.6667	.30666667	13.796667	.583	3.1099999	1.8	6	0	0	0	0	0	0	0	0	0	0	0	0	0	0	0	0	0	0	0	0	1	0	1
2339	HBH	1	12	0	2	0	1	1		0								10.15	6579.5	170850	.47333333	1.8	.31666666	.81666666			0	0	0	0	0	0	0	3	0	0	0	0	0	0	0	0	0	0	0	0	0	0	0
2435	HBH	0	11	0		0	1	1		0								8.4666662	11493.333	470900	.51999998	6	.41	1.5599999		3	0	0	0	0	0	0	0	0	0	0	0	0	0	0	0	1	0	0	0	0	0	0	0
2391	HBH	0	11	0	1	0	1	0		0								7.0333333	11456.667	524166.6667	.69999999	12.85	1.03	1.65	9	3	0	0	0	0	0	0	0	0	0	0	0	0	0	0	0	0	0	0	1	0	0	0	0
2326	HBH	0	12	0	4	0	1	1		0								6.8000002	9860	703600	.44999999	7	.75	1.34	9.6999998	8	0	0	0	0	0	0	0	0	0	0	0	0	0	0	0	0	0	0	0	0	0	0	0
8544	JFO	1	11	0	4	0	1	1		0								9.6999998	4630	239000	.35499999	3	.285	.745	20	3	0	0	0	0	0	0	0	0	0	0	0	0	0	0	0	0	0	0	1	0	0	0	0
6250	Hemorio	1	11	0	4	0	1	1		0								10.756667	10500	414900	.685	4.8800001	.493	2.52	2.5999999		0	0	0	0	0	0	0	3	0	0	0	0	0	0	0	0	0	0	0	0	0	0	0
9226	MOC	1	11	0	4	0	1	1		0								7.8666668	12033.333	332000	.47999999	18.5	.14	.47999999			0	0	0	0	0	0	0	0	0	0	0	0	0	0	0	0	0	0	0	0	0	0	0
9254	MOC	0	10	0		0	1	1		0								8.6000004	14133.333	462000	.50999999	10.166667	.52999997	1.76		0	0	0	0	0	0	0	0	0	0	0	0	0	0	0	0	0	0	0	0	0	0	0	0
2301	HBH	0	11	0	4	0	1	1		0								10.346666	4226.6665	197200	.41999999	2	.27000001	.58999997	26.5		0	0	0	0	0	0	0	1	0	0	0	0	0	0	0	0	0	0	0	0	0	0	0
6444	Hemorio	1	10	0	2	0	1	0		0								8.6966667	8483.333	415266.6667	.35666665	10.46	.403	3.1333334	6.4000001	30	0	0	0	0	0	0	0	0	0	0	0	0	0	0	0	1	0	0	1	0	1	0	1
10138	HBH	0	11	0	4	0	1	1		0								11.833333	7346.6665	160233.3333	.505	3.2333333	.35499999	.89999998	4.5999999		0	0	0	0	0	0	0	3	0	0	0	0	0	0	0	0	0	0	0	0	0	0	0
7745	Hemorio	0	10	0	4	0	1	0		0								11.033334	4086.6667	186100	.54333335	3.0550001	.27333334	1.0633334	1.1	3	0	0	0	0	0	0	0	3	0	0	0	0	0	0	0	0	0	1	0	0	1	0	1
2415	HBH	1	11	0	4	0	1	1		0								8.166667	12847	314300	.44	12.533334	.47499999	1.29	11.75	4	0	0	0	0	0	0	0	0	0	0	0	1	0	0	0	1	0	0	1	0	0	0	0
6723	Hemorio	0	13	0	4	2	1	1		0								13.62	9333.333	307166.6667	.55000001	3.911	.403	1.8633333	.89999998	0	0	0	0	0	0	0	0	3	0	0	0	0	0	0	0	0	0	1	0	0	0	0	0
2340	HBH	1	11	0	4	0	1	0		0								8.3900003	17040	458900	.43000001	11.633333	.28	1.03	11	3	0	0	0	0	0	0	0	0	0	0	0	0	0	0	0	1	0	0	0	0	0	0	0
3707	Hemope	1	11	0	4	0	1	1		0								7.0500002	12750	598500	.70999998	14.7	.82999998	3.74		5	0	0	0	0	0	0	0	0	0	0	0	0	0	1	0	1	0	0	1	0	1	1	1
2328	HBH	1	11	0	1	0	1	1		0								10.1	8376.667	539233.3333000001	.44999999	3.4000001	.235	.68000001	30	3	0	0	0	0	0	0	0	0	0	0	0	0	0	0	1	1	0	0	1	0	0	0	0
9201	MOC	1	11	0	4	0	1	1		0								8.1000004	7766.6665	354333.3333	.44999999	9.666667	.46000001	.94999999		3	0	0	0	0	0	0	0	0	0	0	0	0	0	0	0	1	0	0	0	0	0	0	0
6815	Hemorio	1	10	0	2	0	1	1		0								8.4650002	15150	701500	.215	10.792	.15000001	.70999998	9.8000002	1	0	0	0	0	0	0	0	0	0	0	0	0	0	0	0	0	0	0	1	0	0	0	0
9209	MOC	0	11	0	4	0	1	1		0								12.866667	6300	262000	.68000001	2.3333333	.20999999	.28			0	0	0	0	0	0	0	4	0	0	0	0	0	0	0	0	0	0	0	0	0	0	0
9245	MOC	1	11	0	4	0	1	0		0								11.15	15600	261000	.68000001	4	.16	.40000001			0	0	0	0	0	0	0	3	0	0	0	0	0	0	0	0	0	0	0	0	0	0	0
8541	JFO	1	11	0	2	0	1	1		0								7.9333334	13566.667	410666.6667	.46000001	5.7666669	.46700001	3.3599999	12	8	0	0	0	0	0	0	0	0	0	0	0	0	0	0	0	0	0	0	1	0	0	0	0
6655	Hemorio	0	12	0	2	0	1	0		0								7.8499999	13003.333	634900	.21666667	9.0290003	.625	2.45	5.4333334	15	0	0	0	0	0	0	0	0	0	0	0	0	0	0	0	1	0	0	0	0	0	0	1
6744	Hemorio	0	11	0	1	0	1	1		0								9.1000004	18810	460300	.38666666	9	.30333334	1.9533334	2.05	52	0	0	0	0	0	0	0	0	0	0	0	0	0	0	0	1	1	0	0	0	1	0	1
2416	HBH	0	11	0	4	0	1	1		0											.5		.69999999	1.67			0	0	0	0	0	0	0	3	0	0	0	0	0	0	0	0	0	0	0	0	0	0	0
8529	JFO	0	11	0	4	0	1	1		0								6.9666667	14233.333	461000	.43000001	7.4499998	1.0700001	3.1099999	11	70	0	0	0	0	0	0	0	0	1	1	0	0	0	0	0	1	1	0	1	0	1	0	1
3617	Hemope	0	11	0	4	0	1	1		0								8.1999998	18460	999000	.80000001	17.1	.56	2.1600001		3	0	0	0	0	0	0	0	0	0	0	0	0	0	0	0	0	0	0	1	0	0	1	1
2329	HBH	0	11	0	4	0	1	1		0								8.833333	10263.333	727666.6666999999	.47499999	7.4666667	.46000001	4.8800001	2.0666666	116	0	0	0	0	0	0	0	0	0	1	0	0	0	0	0	1	1	0	1	0	1	0	1
6669	Hemorio	0	11	0	4	0	1	1		0								10.066667	10460	136000	.47499999	3.8096666	.30000001	1.21	.30000001	3	0	0	0	0	0	0	0	3	0	0	0	0	0	0	0	1	0	0	0	0	0	0	0
2515	HBH	0	10	0	4	0	1	1		0								8.8000002	13400	485500	.49000001	11	.37	1.12	16.5	61	0	0	0	0	0	0	0	0	0	1	0	1	0	0	0	0	1	0	0	0	0	0	0
10275	Hemope	0	13	0	4	0	1	1		0								6.0500002	15680	363500	.41	17.6	.41999999	3.48		10	0	0	0	0	0	0	0	0	0	0	0	0	0	0	0	0	0	0	1	0	0	0	0
2453	HBH	1	10	0	4	0		0		0								8.8433332	11076.667	288933.3333	.66000003	12.566667	.31999999	1.58	30.65	3	0	0	0	0	0	0	0	0	0	0	0	0	0	0	0	1	0	0	1	0	0	0	0
2337	HBH	1	11	0		0	1	0		0								8.0333338	16366.667	340333.3333	.87	16.6	.49000001	2.3099999	2.0666666	125	0	0	0	0	0	0	0	0	0	1	0	0	0	0	0	0	1	0	1	0	0	0	0
6515	Hemorio	0	10	0	2	0	1	1		0								6.8000002	11166.667	590666.6666999999	.33000001	10.866667	.433	2.1300001	7.25	7	0	0	0	0	0	0	0	0	0	0	0	0	0	0	0	0	0	0	1	0	0	0	0
2388	HBH	1	12	0	2	0	1	1		0								12.3	9145	440750	.70999998	3.5	.27000001	.41999999		0	0	0	0	0	0	0	0	3	0	0	0	0	0	0	0	1	0	0	1	0	0	0	0
2161	HBH	0	13	0		0	1	1		0											.44		.31999999	2		0	0	0	0	0	0	0	0	0	0	0	0	0	0	0	0	0	0	0	1	0	0	0	0
3601	Hemope	0	12	0	1	0	1	1		0								7.8000002		496000	.2		.16	.75		15	0	0	0	0	0	0	0	0	0	0	0	0	0	0	0	1	0	0	1	0	0	0	0
3565	Hemope	0	12	0	4	0	1	1		0								7.3000002		381000	2.0133333		.465	2.5699999		9	0	0	0	0	0	0	0	0	0	0	0	0	0	0	0	1	0	0	0	0	0	0	0
9298	MOC	1	10	0	4	0	1	1		0								8.8000002	11466.667	553666.6666999999	.62	13.833333	.37	.79000002			0	0	0	0	0	0	0	0	0	0	0	0	0	0	0	1	0	0	0	0	0	0	0
9255	MOC	1	11	0	4	0	1	1		0								6.0999999	10650	353000	.47	10	.58999997	1.45		3	0	0	0	0	0	0	0	0	0	0	0	0	0	0	0	0	0	0	0	0	0	0	0
8182	ITACI SP	1	11	0	1	0	1	2		0								10.466666	5473.3335	517333.3333	.50666666	3.2833333	.27000001	1	26.333334	31	0	0	0	0	0	0	0	0	0	1	0	0	0	0	0	0	0	0	1	0	0	0	0
6643	Hemorio	0	11	0	2	0	1	1		0								9.1999998	10773.333	240233.3333	.38666666	5.8806667	.22666667	.92333335	2.2	52	0	0	0	0	0	0	0	0	0	1	0	0	0	0	0	1	1	0	1	0	0	0	0
2385	HBH	0	11	0	4	0	1	1		0								11.7	4300	129600	.82999998	6	.61000001	.94999999	1.6		0	0	0	0	0	0	0	3	0	0	0	0	0	0	0	0	0	0	0	0	0	0	0
8135	ITACI SP	0	11	0	1	0	1	1		0								9.3999996	11840	570666.6666999999	.54333335	5.8166666	.417	1.22	4.0999999	131	0	0	0	0	0	0	0	0	0	1	0	0	0	0	0	0	1	0	1	0	0	0	0
2307	HBH	1	11	0	1	0	1	1		0								7.5	6518.6665	354466.6667	.58333331	6.4000001	.29333332	.6566667	38.466667	8	0	0	0	0	0	0	0	2	0	0	0	0	0	0	0	1	0	0	1	1	0	0	0
6459	Hemorio	0	11	0	4	0	1	1		0								12.166667	7296.6665	146733.3333	.64666665	4.7360001	.53299999	4.6266665	5.5666666	5	0	0	0	0	0	0	0	3	0	0	0	0	0	0	0	1	0	0	0	0	1	0	1
6283	Hemorio	0	11	0	1	0	1	1		0								8.5533333	13366.667	510333.3333	.41333333	14.41	.50999999	2.74	11.4	8	0	0	0	0	0	0	0	0	0	0	0	0	0	0	0	0	0	1	0	0	0	0	0
8244	ITACI SP	0	11	0	1	0	1	1		0								8.1000004	16120	427000	.33666667	9.7233334	.46700001	3.48	6.7333331	3	0	0	0	0	0	0	0	0	0	0	0	1	0	0	0	0	0	0	0	0	0	0	1
3499	Hemope	1	11	0	1	0	1	1		0								7.5999999	17286.666	286000	.47666666	16.4	.17	1.14		109	0	0	0	0	0	0	0	0	0	1	0	0	0	0	0	0	1	0	1	0	0	0	1
9244	MOC	1	11	0	4	0	1	0		0								11.2	8766.667	387333.3333	.46000001	4.3333335	.23	.70999998			0	0	0	0	0	0	0	3	0	0	0	0	0	0	0	0	0	0	0	0	0	0	0
2341	HBH	0	11	0	5	0	1	1		0								9.21	9483.333	370400	.36000001	9.666667	.38	.49000001	20.733334	3	0	0	0	0	0	0	0	0	0	0	0	0	0	0	0	1	0	0	1	0	0	0	0
6227	Hemorio	0	12	0	4	0	1	1		0								8.7833338	7983.3335	430333.3333	.41333333	7.8556666	.27666667	1.2433333	17.299999	8	0	0	0	0	0	0	0	0	0	0	0	0	0	0	0	0	0	0	1	0	0	0	0
9231	MOC	1	11	0		0	1	1		0								7.4333334	13900	527333.3333000001	.54000002	11.833333	.5	1.38		8	0	0	0	0	0	0	0	0	0	0	0	0	0	0	0	1	0	0	0	0	1	0	1
10255	Hemope	0	12	0	4	2	1	1		0								12.2	6910	187500		2.5					0	0	0	0	0	0	0	3	0	0	0	0	0	0	0	0	0	0	1	0	0	0	0
5907	Hemorio	1	13	0	2	0	1	1		1	29/06/2015	D571	*J960	*J988	*D571			7.7550001	9395	374100	.505	12.59	.16500001	.69499999	4.8000002	33	0	0	0	0	0	0	0	0	0	0	0	0	0	0	0	1	0	0	1	0	0	0	0
2251	HBH	1	12	0	2	0	1	1		0								11	7369	300700	.87	3.5999999	.47	.79000002			0	0	0	0	0	0	0	3	0	0	0	0	0	0	0	0	0	0	0	0	0	0	0
2265	HBH	1	13	0	4	0	1	0		0								11.64	10340	333700	.69999999	3	.44999999	1.11			0	0	0	0	0	0	0	3	0	0	0	0	0	0	0	0	1	0	0	0	0	0	0
2297	HBH	1	12	0	4	0	1	1		0								10.266666	11190	453333.3333	.48500001	3.9000001	.38499999	1.325	15.5	3	0	0	0	0	0	0	0	0	0	0	0	0	0	0	0	1	0	1	1	0	0	0	0
2304	HBH	0	11	0	4	0	1	0		0								10.533334	6111.6665	140766.6667	.59666669	3.2	.38299999	1.0266666	4	0	0	0	0	0	0	0	0	3	0	0	0	0	0	0	0	0	0	0	1	0	0	0	0
2429	HBH	1	10	0	4	0	1	1		0								8.4300003	7666.6665	361300	.47999999	12.5	.44999999	.89999998	24.9	8	0	0	0	0	0	0	0	2	0	0	0	0	0	0	0	0	0	0	1	0	0	0	0
2406	HBH	0	11	0	4	0	1	1		0								11.166667	10966.667	372100	.62	7.6500001	.28	.5	13.2	3	0	0	0	0	0	0	0	3	0	0	0	0	0	0	0	1	0	0	1	1	1	1	1
9185	MOC	0	11	0	4	0	1	1		0								9	14400	624500	.58999997	16.5	.69999999	2.25		0	0	0	0	0	0	0	0	0	0	0	0	0	0	0	0	0	0	0	0	0	0	0	0
8525	JFO	1	11	0	4	0	1	1		0								7.9000001	8733.333	470666.6667	.63666666	3.1666667	.32499999	.72500002		8	0	0	0	0	0	0	0	1	0	0	0	0	0	0	0	0	0	0	0	0	0	0	0
3620	Hemope	0	11	0	4	0	1	0		0								8.8999996	9996.667	438666.6667	.51499999	4.3499999	.38999999	1.12		3	0	0	0	0	0	0	0	0	0	0	0	0	0	0	0	1	0	0	1	0	0	0	1
2495	HBH	0	10	0	2	0	1	1		0								7.9299998	14600	604000	.37	24	.44999999	2.47		3	0	0	0	0	0	0	0	0	0	0	0	0	0	0	0	1	0	0	0	0	0	0	0
2277	HBH	0	12	0		0	1	1		0								10.5	11253.333	394933.3333	.52999997	19.533333	1.105	1.585	35.099998	4	0	0	0	0	0	0	0	0	0	0	0	0	0	0	0	1	0	0	1	0	0	0	0
8283	ITACI SP	1	12	0	2	0	1	1		0								11.733334	8603.333	414333.3333	.5933333	2.5699999	.255	1.115	7.0999999		0	0	0	0	0	0	0	3	0	0	0	0	0	0	0	1	0	0	1	0	1	0	1
6249	Hemorio	1	11	0	2	0	1	1		0								9.9300003	10380	422666.6667	.36666667	7.3803334	.40700001	2.0366666	12.566667	3	0	0	0	0	0	0	0	0	0	0	0	0	0	0	0	0	0	0	1	0	0	0	0
8211	ITACI SP	0	11	0	5	0	1	1		0								8.3666668	6946.6665	345000	.43333334	5.5700002	.52700001	2.9233334	24.366667	16	0	0	0	0	0	0	0	0	0	0	0	0	0	0	0	1	0	0	1	0	1	0	1
8497	JFO	1	12	0	2	0	1	1		0								6.7666669	10100	346000	.79666668	9.833333	.82300001	6.1633334	17.666666	8	0	0	0	0	0	0	0	0	0	0	0	0	0	0	0	0	0	0	1	0	1	0	1
9204	MOC	1	11	0	4	0	1	0		0								10.533334	8266.667	268000	.56999999	2.6666667	.41999999	.68000001			0	0	0	0	0	0	0	3	0	0	0	0	0	0	0	1	0	0	0	0	0	0	0
3523	Hemope	1	11	0	4	0	1	1		0								9.4333334	9686.667	243666.6667	1.5	10.3	.41999999	2.9849999	6.75	118	0	0	0	0	0	0	0	0	0	1	0	0	0	0	0	1	1	0	1	0	0	0	0
10310	Hemope	1	12	0	4	0	1	1		0								6.9000001	9200	448000	.435	15.1	.435	1.79	5.8000002	3	0	0	0	0	0	0	0	0	0	0	0	0	0	0	0	1	0	0	0	0	0	0	1
8531	JFO	0	11	0	4	0	1	2		0								7.6333332	14000	242333.3333	.43666667	8.5	.47999999	2.0999999	2.8	8	0	0	0	0	0	0	0	0	0	0	0	0	0	0	0	1	0	0	0	0	0	0	1
2302	HBH	1	12	0	4	0	1	1		0								12.5	11155	219950	.74000001	.89999998	.145	.45500001	42.25		0	0	0	0	0	0	0	0	0	0	0	0	0	0	0	0	0	0	0	0	0	0	0
10090	HBH	1	13	0	4	0	1			0								10.633333	6309	179000	.63	2.2	.89999998	1.65			0	0	0	0	0	0	0	3	0	0	0	0	0	0	0	0	0	0	0	0	0	0	0
9175	MOC	1	12	0	4	0	1	1		0								9.9666662	11066.667	640666.6666999999	.72000003	8.6000004	.37	3.8900001	30	15	0	0	0	0	0	0	0	0	0	0	0	0	0	0	0	1	0	0	1	0	0	0	0
2347	HBH	1	12	0	4	0	1	1		0								12.05	5964.5	243950	.50999999	3.1500001	.41	.56999999	4.25		0	0	0	0	0	0	0	3	0	0	0	0	0	0	0	0	0	0	0	0	0	0	0
7949	Hemorio	1	11	0	4	0	1	0		0								9.0466671	12500	585333.3333000001	.37	11.37	.37	1.74	5.0333333	4	0	0	0	0	0	0	0	0	0	0	0	0	0	0	0	0	0	0	1	0	1	0	0
3752	Hemope	0	11	0	4	0	1	1		0								6.9000001	7256.6665	146000	.38	10.3	.44	2.74	11.85	10	0	0	0	0	0	0	0	1	0	0	0	0	0	0	0	1	0	0	1	0	0	0	0
2360	HBH	0	12	0	4	0	1	1		0								8.29	10744	351466.6667	.38499999	9.8999996	.27500001	2.6300001	18.566668	15	0	0	0	0	0	0	0	0	0	0	0	0	0	0	0	1	0	0	1	0	1	0	1
9193	MOC	0	12	0	4	0	1	1		0								6.2333331	12700	648000	.56	17.166666	.46000001	2.3800001		18	0	0	0	0	0	0	0	0	0	0	0	0	0	0	0	1	0	0	0	0	0	0	0
6333	Hemorio	1	11	0	4	0	1	1		0								10.49	12396.667	190333.3333	.81	1.5643333	.090000004	.35499999	3.4000001		0	0	0	0	0	0	0	1	0	0	0	0	0	0	0	0	0	0	0	0	0	0	0
3610	Hemope	1	12	0	1	0	1	1		0								8.9333334	13660	415666.6667	.50999999	10.95	.38	1.92	20.533333	8	0	0	0	0	0	0	0	0	0	0	0	0	0	0	0	1	0	1	1	0	0	0	1
3719	Hemope	0	12	0	2	0	1	1		0								7.8333335	13110	519000	.50999999	11.866667	.38999999	.77999997	4.9000001	30	0	0	0	0	0	0	0	0	0	1	0	0	0	0	0	0	1	0	0	0	0	0	1
9162	MOC	0	12	0	4	0	1	0		0								6.8000002	14633.333	558666.6666999999	.56999999	9.166667	.52999997	.77999997	2	129	0	0	0	0	0	0	0	0	0	1	0	0	0	0	0	1	1	0	0	0	0	0	0
2352	HBH	1	11	0	4	0	1	0		0								11.166667	11650	489600	.34999999	5.3333335	.33000001	.88499999	32.849998	3	0	0	0	0	0	0	0	0	0	0	0	0	0	0	0	1	0	0	1	0	0	0	0
2185	HBH	1	12	0	4	0	1	1		0								12.6	7902	188000	.50999999	.89999998	.23	.58999997			0	0	0	0	0	0	0	3	0	0	0	0	0	0	0	0	0	0	0	0	0	0	0
8532	JFO	1	12	0	2	0	1	1		0								9.2666664	16400	581000	.465	8.3666668	.23	.57999998	16.9	4	0	0	0	0	0	0	0	0	0	0	0	0	0	0	0	1	0	0	0	0	0	0	0
6087	Hemorio	1	12	0	4	0	1	1		0								6.7833333	8500	553733.3333000001	.35666665	12.546667	.42699999	2.29	9.1000004	16	0	0	0	0	0	0	0	0	0	0	0	0	0	0	0	1	0	1	1	0	1	0	0
8418	JFO	1	12	0	4	0	1	1		1	31/12/2015	D571	*A419				*D571	9.8000002	6033.3335	349333.3333	.38999999	4.0333333	.41999999	1.4299999	42	3	0	0	0	0	0	0	0	0	0	0	0	0	0	0	0	1	0	0	1	0	0	0	0
9211	MOC	1	11	0	4	0	1	0		0								7.1999998	10633.333	332333.3333	.49000001	12.166667	.49000001	3.54			0	0	0	0	0	0	0	0	0	0	0	0	0	0	0	0	0	0	0	0	0	0	0
6137	Hemorio	1	11	0	4	0	1	1		0								10.3	8553.333	204133.3333	.6566667	2.9466667	.46700001	2.8066666	1.15	3	0	0	0	0	0	0	0	3	0	0	0	0	0	0	0	0	0	0	0	0	1	0	1
2254	HBH	1	12	0	4	0	1	2		0								11.166667	8018.3335	240700	.63999999	3.5999999	.41999999	1.1			0	0	0	0	0	0	0	3	0	0	0	0	0	0	0	0	0	0	0	0	0	0	0
6194	Hemorio	0	12	0	4	0	1	1		0								9.9333334	8936.667	517700	.39666668	8.0874996	.36300001	1.4400001	14.333333	30	0	0	0	0	0	0	0	0	1	1	0	0	0	0	0	1	0	0	1	0	1	0	1
8728	JFO	1	12	0	2	0	1	1		0								9.166667	16933.334	466333.3333	.54666668	9.0666666	.46000001	1.95	5.5	33	0	0	0	0	0	0	0	0	0	0	0	0	0	0	0	0	1	0	0	0	0	0	0
6110	Hemorio	0	11	0	2	0	1	1		0								7.1500001	9800	255000	.5	15.8	.28	1.12	4.5999999	134	0	0	0	0	0	0	0	0	0	1	0	1	0	0	0	1	1	0	1	1	0	0	0
9453	MOC	0	12	0	4	0	1	0		0								10.766666	12900	325066.6667	.93000001	7	.5	.57999998		3	0	0	0	0	0	0	0	3	0	0	0	0	0	0	0	1	0	0	0	0	0	0	0
1972	HBH	1	14	0	4	0	1	1		0								11.05	6475	181000	.51999998	.60000002	.36000001	1.03			0	0	0	0	0	0	0	3	0	0	0	0	0	0	0	0	0	0	0	0	0	0	0
2273	HBH	0	12	0	4	0	1	1		0								10.4	3930	246400	.47	2.8	.5	1.1900001			0	0	0	0	0	0	0	3	0	0	0	0	0	0	0	1	0	0	0	0	0	0	0
9176	MOC	0	12	0	4	0	1	0		0								10.25	4950	252500	.49000001	3.25	.18000001	.41999999			0	0	0	0	0	0	0	3	0	0	0	0	0	0	0	0	0	0	0	0	0	0	0
6421	Hemorio	1	11	0	4	0	1	1		0								8.6033335	9486.667	461766.6667	.41999999	6.5999999	.22333333	1.0233333	4.6500001	3	0	0	0		0	0		0	0	0	0	0	0	0	0	1	0	0	0	0	0	0	0
6098	Hemorio	0	11	0	4	0	1	0		0								11.56	9643.333	338666.6667	.56999999	2.9230001	.197	.83333331	1.3333334	8	0	0	0	0	0	0	0	3	0	0	0	0	0	0	0	1	0	0	0	0	0	0	0
2280	HBH	0	13	0	4	0	1	0		0								11.1	7550	182300	.93000001	2.7	.25999999	.52999997	4.9000001	3	0	0	0	0	0	0	0	3	0	0	0	0	0	0	0	0	0	0	0	0	0	0	0
2237	HBH	0	12	0	4	0	1	0		0								9.2666664	12440	478333.3333	.51499999	9.5666666	.495	2.0799999	17.75	0	0	0	0	0	0	0	0	0	0	0	0	0	0	0	0	1	0	0	0	0	0	0	0
3544	Hemope	1	11	0	4	0	1	1		0								7.8000002	18000	334000	.72000003	21.6	.31	1.87	1.3	119	0	0	0	0	0	0	0	0	0	1	0	0	0	0	0	0	1	0	0	0	1	0	1
2276	HBH	0	12	0	4	0	1	0		0								11.5	5735	278500	.69	7	.54000002	.75999999	7		0	0	0	0	0	0	0	3	0	0	0	0	0	0	0	0	0	0	0	0	0	1	1
3554	Hemope	0	11	0	4	0	1	1		0								7.8000002	11570	451333.3333	.61000001	4.4499998	.18000001	1.1799999			0	0	0	0	0	0	0	2	0	0	0	0	0	0	0	1	0	1	1	0	0	0	1
3606	Hemope	1	11	0		0	1			0								7.1333332	17126.666	610333.3333000001	1.8733333	4.6999998	1	2.3499999		3	0	0	0	0	0	0	0	0	0	0	0	0	0	0	0	1	0	0	0	0	0	0	0
7867	Hemorio	0	11	0	2	0	1	0		0								7.0566669	15903.333	402833.3333	.41	9.9033337	.68000001	3.4566667	1.2333333	3	0	0	0	0	0	0	0	0	0	0	0	0	0	0	0	0	0	0	0	0	1	0	1
6420	Hemorio	1	11	0	4	0	1	2		0								7.5700002	14600	466366.6667	.34999999	10.7	.47999999	2.9233334	4.5999999	2	0	0	0	0	0	0	0	0	0	0	0	0	0	0	0	1	0	1	1	0	0	0	0
2333	HBH	0	12	0	4	0	1	1		0								8	10430	374000	.57999998	5.0999999	.58999997	1.51		0	0	0	0	0	0	0	0	0	0	0	0	1	0	0	0	1	0	0	0	0	0	0	0
7190	Hemorio	1	11	0	4	0	1	1		0								8.4899998	10443.333	579366.6666999999	.51666665	12.712	.215	.88499999	2.7	125	0	0	0	0	0	0	0	0	0	1	0	0	0	0	0	1	1	0	1	0	0	0	1
8439	JFO	1	12	0	2	0	1	1		0								6.6666665	10000	457000	.41333333	15.666667	.45699999	4.0166669	9.5	8	0	0	0	0	0	0	0	0	0	0	0	0	0	0	0	0	0	0	0	0	1	0	1
5834	Hemorio	0	13	0	4	2	1	1		0								7.98	12613.333	535333.3333000001	.56666666		.36300001	1.5599999	2.9333334	30	0	0	0	0	0	0	0	0	1	0	1	0	0	0	0	0	0	1	1	0	0	0	0
2320	HBH	0	12	0	4	0	1	0		0								11.733334	9035.333	193200	.63999999	3.5	.61000001	.92000002			0	0	0	0	0	0	0	3	0	0	0	0	0	0	0	0	0	0	0	0	0	0	0
4267	Hemope	1	13	0	4	0	1	1		0								6.9000001	8530	485666.6667	.435	14.6	.36000001	2.8050001	12.5	5	0	0	0	0	0	0	0	0	0	0	0	0	0	0	0	1	0	1	0	0	0	0	0
3615	Hemope	1	12	0	4	0	1	1		0								8.8500004	11380	569500	.435	6.6999998	.44	.99000001		8	0	0	0	0	0	0	0	0	0	0	0	0	0	0	0	1	0	1	1	0	1	1	0
7868	Hemorio	0	11	0	4	0	1	1		0								9.0133333	11580	502500	.34999999	7.9813333	.29666665	1.55	17.066668	5	0	0	0	0	0	0	0	0	0	0	0	0	0	0	0	1	0	1	1	0	0	0	0
3346	Hemope	1	12	0	4	0	1	0		0								7.4000001		591000	.44		.18000001	.34999999		17	0	0	0	0	0	0	0	0	0	0	0	0	0	0	0	1	0	1	0	0	1	0	1
8417	JFO	0	12	0	4	0	1	1		0								6.8333335	18900	497666.6667	.82999998	9.6000004	.60500002	2.3199999	6.5	3	0	0	0	0	0	0	0	0	1	0	0	0	0	0	0	0	0	0	0	1	1	0	1
9684	ITACI SP	1	14	0	4	0	1	1		0								11.133333	10693.333	292333.3333	.72000003	3.0350001	.19	.57666665	.94999999	3	0	0	0	0	0	0	0	3	0	0	0	0	0	0	0	1	0	0	1	0	0	0	0
10253	Hemope	0	12	0	4	0	1	1		0											.48500001	12	.54500002	1.15		34	0	0	0	0	0	0	0	0	1	1	0	0	0	0	0	1	0	0	1	0	0	0	1
10116	HBH	1	12	0	4	0	1	1		0								11.233334	5066.6665	146000	.46000001	3	.42500001	1.235	1.4	0	0	0	0	0	0	0	0	3	0	0	0	0	0	0	0	0	0	0	0	0	0	0	0
9147	MOC	0	12	0	1	0	1	1		0								10.566667	8766.667	193333.3333	.60000002	3.3333333	.41999999	.62		0	0	0	0	0	0	0	0	3	0	0	0	0	0	0	0	0	0	0	0	0	0	0	0
2089	HBH	1	14	0	4	0	1			0								13.633333	11486.667	241333.3333	.86000001	1.6	.2	.70666665	40.5	0	0	0	0	0	0	0	0	0	0	0	0	0	0	0	0	1	0	0	0	0	0	0	0
6130	Hemorio	0	12	0	4	0	1	1		0								6.8066669	8260	375633.3333	.40333334	9.1000004	.52999997	2.8133333	12.2	31	0	0	0	0	0	0	0	0	0	1	0	1	0	0	0	1	0	0	1	0	1	0	0
2308	HBH	1	12	0	4	0	1	2		0								9.0333338	8400	500666.6667	.61000001	5.6999998	.54000002	3.2449999	3.0666666	125	0	0	0	0	0	0	0	0	0	1	0	0	0	0	0	0	1	0	1	0	0	0	0
2235	HBH	0	12	0	4	0	1	1		0								7.6999998	15900	327233.3333	.56	17.6	.54500002	1.12	1.6333333	91	0	0	0	0	0	0	0	0	0	1	0	0	0	0	0	1	1	0	1	0	0	0	0
9202	MOC	1	12	0	4	0	1	1		0								13.066667	8033.3335	318000	.60000002	2.6666667	.12	.37			0	0	0	0	0	0	0	0	0	0	0	0	0	0	0	0	0	0	0	0	0	0	0
10281	Hemope	0	12	0	2	0	1	1		0								8.1999998	16000	359000	.44999999	6.25	.47	1.63	1.1	126	0	0	0	0	0	0	0	0	0	1	0	0	0	0	0	0	1	0	0	0	0	0	1
9154	MOC	1	12	0		0	1	0		0								8.0333338	6766.6665	369666.6667	.52999997	4.5	.52999997	.87		15	0	0	0	0	0	0	0	0	0	0	0	0	0	0	0	0	0	0	1	0	0	0	0
3637	Hemope	0	11	0	4	0	1			0								8.166667	8650	552333.3333000001	.41	4.0333333	.55500001	1.205		8	0	0	0	0	0	0	0	0	0	0	0	0	0	0	0	0	0	0	1	0	1	0	1
6393	Hemorio	1	11	0	4	0	1	1		0								10.866667	9376.667	498000	.625	4.072	.23	.88999999	.80000001		0	0	0	0	0	0	0	3	0	0	0	0	0	0	0	0	0	0	0	0	0	0	0
3552	Hemope	1	12	0	4	0	1	1		0								6.9000001	10930	528500	.495	10.4	.71499997	1.655	8.5		0	0	0	0	0	0	0	0	0	0	0	0	0	0	0	0	0	0	1	0	0	0	0
3516	Hemope	1	12	0	4	0	1	1		0								7.3666668	9693.333	490000	.33666667	9.2333336	.55000001	1.89		15	0	0	0	0	0	0	0	0	0	0	0	0	0	0	0	0	0	0	0	0	1	1	1
8261	ITACI SP	0	12	0	1	0	1	1		0								10.066667	12936.667	553333.3333000001	.49000001	4.0300002	.63	1.7333333	18.15	8	0	0	0	0	0	0	0	1	0	0	0	0	0	0	0	1	0	0	0	0	0	0	0
3593	Hemope	0	12	0	4	0	1			0											.31		.27000001	.57999998	26.9	4	0	0	0	0	0	0	0	0	0	0	0	0	0	0	0	1	0	0	1	0	1	0	1
9163	MOC	0	12	0	4	0	1	1		0								10.033334	10100	379666.6667	.20999999	4	.41999999	.86000001		3	0	0	0	0	0	0	0	3	0	0	0	0	0	0	0	0	0	0	0	0	0	0	0
2223	HBH	1	12	0	2	0	1	1		0								8.6333332	11033.333	343666.6667	.62	10.8	.5	1.99	16.700001		0	0	0	0	0	0	0	0	0	0	0	0	0	0	0	0	0	0	1	0	0	0	1
3767	Hemope	0	12	0	4	0	1	1		0								7.0999999	8000	462000	.63		.52999997	4.8400002		19	0	0	0	0	0	0	0	0	0	0	0	0	0	0	0	1	0	0	1	0	0	0	1
6135	Hemorio	0	11	0	4	0	1	0		0								9.4499998	9540	555550	.36000001	10.035	.175	1.02	10.8	22	0	0	0	0	0	0	0	0	1	1	0	0	0	0	0	1	0	0	1	0	0	0	0
3582	Hemope	0	12	0	1	0	1	1		0								6.8499999	8850	199000	.66000003	9.8666668	3.595	5.5450001		8	0	0	0	0	0	0	0	0	0	0	0	0	0	0	0	1	0	0	1	0	0	0	0
3551	Hemope	0	12	0	1	0	1	1		0								7.1999998	11275	357500	.56999999	10	.31	3.6199999	4.0999999	15	0	0	0	0	0	0	0	0	0	0	0	0	0	0	0	1	0	0	1	0	0	0	0
8180	ITACI SP	0	12	0	1	0	1	1		0								10.4	13246.667	520333.3333	.26333332	9.5133333	1.04	1.8833333	17.466667	13	0	0	0	0	0	0	0	0	0	1	0	1	0	0	0	1	0	1	1	1	1	0	0
3590	Hemope	1	12	0	4	0	1	1		0								7.8000002		367000	.55000001		.13	.5	12.5	1	0	0	0	0	0	0	0	0	1	0	0	0	0	0	0	1	0	1	1	0	0	0	0
9166	MOC	1	13	0	4	0	1	1		0								10.2	7533.3335	367666.6667	.63	3.6666667	.18000001	.55000001			0	0	0	0	0	0	0	3	0	0	0	0	0	0	0	0	0	0	0	0	0	0	0
8419	JFO	1	12	0	4	0	1	1		0								10.133333	7066.6665	203000	.55666667	2.4666667	.66000003	1.63	5	3	0	0	0	0	0	0	0	3	0	0	0	0	0	0	0	0	0	0	0	0	0	0	0
2404	HBH	1	11	0	2	0	1	0		0								8.0500002	16095	344200	.41999999	8.6999998	.28999999	1.38		3	0	0	0	0	0	0	0	0	0	0	0	0	0	0	0	0	0	0	0	0	0	0	0
9418	MOC	1	12	0	4	0	1	0		0								7.0666666	11100	572333.3333000001	.36000001	14.866667	.56	1.9	12	15	0	0	0	0	0	0	0	0	0	0	0	0	0	0	0	1	0	0	1	0	0	0	0
2285	HBH	1	12	0	4	0	1	1		0								10.065	8519	225550	.81	20.799999	.34999999	1.08	19.799999	4	0	0	0	0	0	0	0	0	0	0	0	0	0	0	0	1	0	0	1	0	1	0	1
8265	ITACI SP	0	12	0	2	0	1	1		0								9.0333338	8406.667	390333.3333	.42333335	5.7933335	.45699999	2.2166667	13.55	0	0	0	0	0	0	0	0	0	0	0	0	0	0	0	0	1	0	0	1	0	1	1	1
2225	HBH	1	12	0	4	0	1	1		0								8.3850002	9770	410150	.38499999	10	.45500001	1.55	16	15	0	0	0	0	0	0	0	0	0	0	0	0	0	0	0	1	0	1	1	0	0	0	0
2207	HBH	1	12	0	4	0		1		0								10.866667	23733.334	723000	.47333333	7.5	.47999999	2.0866666	2.9666667	112	0	0	0	0	0	0	0	0	0	1	0	0	0	0	0	0	1	0	1	0	1	1	1
10085	HBH	1	13	0	4	0	1			0								12.733334	11783.333	604300	.80000001	3.8499999	.25999999	.36000001	1.35	3	0	0	0	0	0	0	0	3	0	0	0	0	0	0	0	0	0	0	0	1	0	0	0
3587	Hemope	1	12	0	4	0	1	1		0								9.6999998	8900	340000	.48500001	6.3000002	.44999999	.81999999		15	0	0	0	0	0	0	0	0	0	0	0	0	0	0	0	1	0	0	1	0	0	0	0
8172	ITACI SP	1	12	0	2	0	1	1		0								11.2	8113.3335	244666.6667	.55333334	1.25	.28999999	.72666669	.80000001		0	0	0	0	0	0	0	3	0	0	0	0	0	0	0	0	0	0	0	0	0	0	0
9165	MOC	0	13	0	4	0	1	1		0								10.3	6266.6665	221666.6667	.76999998	3.8333333	.20999999	1.15			0	0	0	0	0	0	0	3	0	0	0	0	0	0	0	0	0	0	0	0	0	0	0
2319	HBH	0	12	0	1	0	1	1		0								9.1499996	13940	625000	.69999999	13.8	1.03	6.5	16.6	8								0	1	0	0	0	0	0	0	0	0	1	0	0	1	1	1
8415	JFO	0	12	0	4	0	1	1		0								11.1	4450	242000	.67000002	4.75	.35499999	1.1733333			0	0	0	0	0	0	0	3	0	0	0	0	0	0	0	0	0	0	0	0	0	0	0
8408	JFO	1	12	0	2	0	1	1		0								7.7666669	10566.667	332000	.54000002	13.766666	.54000002	3.5966666	19	8	0	0	0	0	0	0	0	0	0	0	0	0	0	0	0	1	0	0	1	0	1	0	1
9122	MOC	0	13	0	4	0	1	1		0								12.166667	8366.667	172666.6667	.75999999	5	.41999999	1.4		3	0	0	0	0	0	0	0	3	0	0	0	0	0	0	0	1	0	0	0	0	0	0	0
6085	Hemorio	0	12	0	4	0	1	1		0								12.483334	8166.6665	134666.6667	.45666668	2.2785001	.49000001	1.67	1.5666667		0	0	0	0	0	0	0	3	0	0	0	0	0	0	0	0	0	0	0	0	0	0	0
10078	HBH	1	13	0	1	0	1	1		0								10.466666	17150	454766.6667	.36000001	22	.41	1.41	2	126	0	0	0	0	0	0	0	0	0	1	0	0	0	0	0	0	1	1	1	0	1	1	1
6040	Hemorio	0	12	0	4	0	1	1		0								7.7133331	7763.3335	455300	.37	4.7266665	.55299997	2.5966666	5.0666666	57	0	0	0	0	0	0	0	0	0	1	0	0	1	0	0	0	1	1	1	0	0	0	0
8416	JFO	0	12	0	2	0	1	0		0								11.766666	8733.333	307666.6667	.63	5.0666666	.125	.68000001	2	3	0	0	0	0	0	0	0	3	0	0	0	0	0	0	0	0	0	0	0	0	0	0	1
8200	ITACI SP	1	12	0	1	0	1	1		0								9.0333338	9206.667	377333.3333	.49333334	5.9899998	.54000002	3.0599999	18.5	8	0	0	0	0	0	0	0	0	0	0	0	0	1	0	0	0	0	0	1	0	1	0	1
2222	HBH	1	12	0	2	0	1	0		0								9	14100	527500	.70999998	14	.28999999	.80000001	8.3999996	16	0	0	0	0	0	0	0	0	0	0	0	0	0	0	0	1	0	0	0	0	0	0	1
10105	HBH	0	12	0		0	1	1		0								9.3299999	12050	579766.6666999999	.31999999	5.8000002	.58999997	2.0699999	27.4	8	0	0	0	0	0	0	0	0	0	0	0	0	0	0	0	1	0	0	1	0	1	0	1
2314	HBH	1	12	0	4	0	1	1		0								7.4349999	14390	471050	.62	14.25	.64999998	2.3699999		11	0	0	0	0	0	0	0	0	0	0	0	0	0	0	0	1	0	0	1	0	1	1	1
8459	JFO	0	12	0	4	0	1	1		0								6.9000001	9533.333	536000	.58999997	6.1999998	.36000001	1.3	24	4	0	0	0	0	0	0	0	0	0	0	0	0	0	0	0	1	0	0	1	0	0	0	0
6144	Hemorio	0	13	0	2	0		1		0								8.7366667	11320	399300	.45666668	7.1126666	.75999999	5.0533333	2.2	17	0	0	0	0	0	0	0	0	0	0	0	1	0	0	0	0	0	0	1	0	0	0	1
2245	HBH	0	13	0	1	0	1	1		0								10.6	4578.6665	102166.6667	.56999999	2.6666667	.44999999	.68000001		0	0	0	0	0	0	0	0	3	0	0	0	0	0	0	0	1	0	0	1	0	0	0	0
6253	Hemorio	0	12	0	2	0	1	1		0								9.6199999	12230	398433.3333	.48500001	7.7633333	.30333334	1.7033334	16.5	3	0	0	0	0	0	0	0	0	1	0	0	0	0	0	0	0	0	1	1	0	0	0	0
3581	Hemope	0	12	0	4	0	1	1		0								7.5	15500	595000	.60000002	21.1	.28999999	1.16		31	0	0	0	0	0	0	0	0	0	0	0	0	0	0	0	1	0	0	1	0	0	0	0
9113	MOC	1	12	0	4	0	1	1		0								8.7666664	16733.334	614000	.40000001	9.666667	.55000001	1.29	2	119	0	0	0	0	0	0	0	0	0	1	0	0	0	0	0	0	1	0	0	0	0	0	0
2261	HBH	1	12	0	4	0	1			0								8.833333	5906.6665	524966.6666999999	.405	3.4000001	.38999999	1.1799999	10	8	0	0	0	0	0	0	0	0	0	0	0	0	0	0	0	1	0	0	1	0	0	0	0
5845	Hemorio	0	13	0	2	0	1	1		1	05/06/2017	D571	*R570	*I509	*D571		*I671	8.2950001	9670	531500	.58999997	9.2875004	.43000001	2.155	11.15	10	0	0	0	0	0	0	0	0	1	0	0	0	0	0	0	0	0	0	1	1	0	0	0
8396	JFO	0	12	0	2	0	1	1		0								8.0666666	12500	507333.3333	.36000001	6.3666668	.375	4.4450002	11	33	0	0	0	0	0	0	0	0	0	0	0	0	0	0	0	0	1	0	1	0	0	0	1
3818	Hemope	0	11	0	1	0	1	1		0								10	8820	138500	.28	7.0999999	.49000001	1.985	21.15	0	0	0	0	0	0	0	0	0	0	0	0	0	0	0	0	1	0	0	1	0	0	0	1
2215	HBH	1	13	0	4	2	1	0		0								7.8400002	14403.333	488300	.54333335	14.833333	.51999998	1.65	8.333333	68	0	0	0	0	0	0	0	0	0	1	0	1	0	0	0	1	1	0	1	0	1	1	1
2306	HBH	1	12	0	4	0	1	1		0								11.316667	11596.667	368966.6667	.375	6.9333334	.465	1.28		0	0	0	0	0	0	0	0	3	0	0	0	0	0	0	0	0	0	0	0	0	0	0	0
8399	JFO	1	12	0	2	0	1	1		0								9.8999996	6550	178000	.53500003	1.4	.36000001	1.0700001	6.5		0	0	0	0	0	0	0	3	0	0	0	0	0	0	0	1	0	0	0	0	0	0	0
6229	Hemorio	1	12	0	2	0	1	1		0								10.75	4265	157300	.66500002	4.0500002	.17	.76499999	14.9	8	0	0	0	0	0	0	0	0	0	0	0	0	0	0	0	1	0	0	1	0	0	0	0
2151	HBH	0	12	0	4	0	1	1		0								9.9666662	9606.667	517200	.74000001	4.9666667	.28	.33000001	6.0666666	122	0	0	0	0	0	0	0	0	0	0	0	0	0	0	0	0	1	0	1	0	0	0	0
9067	MOC	0	13	0	4	0	1	1		0								8.8500004	14500	574333.3333000001	.63999999	8.75	.56999999	7.7800002	1	129	0	0	0	0	0	0	0	0	0	0	0	0	0	0	0	1	1	0	0	0	0	1	1
2156	HBH	1	12	0	2	0	1	1		0								10.8	6615.3335	391766.6667	.59500003	6.0333333	.375	1.2	34.5	3	0	0	0	0	0	0	0	0	0	0	0	0	0	0	0	1	0	0	1	0	0	0	0
9123	MOC	0	13	0	4	0	1	1		0								6.4333334	7733.3335	375333.3333	.44	15.333333	.36000001	2.52		3	0	0	0	0	0	0	0	0	0	0	0	0	0	0	0	1	0	0	0	0	0	0	0
3913	Hemope	1	12	0	4	0	1	1		0								9.8999996	11740	451000	.52499998	9.75	.60000002	2.0999999	1	0	0	0	0	0	0	0	0	0	0	0	0	0	0	0	0	0	0	0	0	0	0	0	0
2174	HBH	0	13	0	1	0	1	1		0								11	4240	152000	.54000002	2	.23	.92000002	2		0	0	0	0	0	0	0	3	0	0	0	0	0	0	0	1	0	0	0	0	0	0	0
2231	HBH	1	12	0	4	0	1	0		0								8.6999998	13560	574666.6666999999	.51999998	7.0999999	.090000004	.87	22.6	3	0	0	0	0	0	0	0	0	0	0	0	0	0	0	0	1	0	0	1	0	1	0	0
8409	JFO	1	12	0	4	0	1	1		0								8.8666668	11800	410333.3333	.58999997	8.8666668	.70499998	2.6700001	9.5	3	0	0	0	0	0	0	0	0	0	0	0	0	0	0	0	1	0	0	1	0	1	0	1
6715	Hemorio	0	12	0	2	0	1	1		0								9.7133331	11853.333	399666.6667	.58666664	6.9000001	.65700001	3.7766666	6.9666667	38	0	0	0	0	0	0	0	0	0	0	0	0	0	0	0	0	1	0	0	0	0	0	0
2037	HBH	1	13	0	4	0	1	1		0								7.7333331	10783.333	360333.3333	.45500001	14	.84500003	4.5450001	2	5	0	0	0	0	0	0	0	0	1	0	0	0	0	0	0	1	0	1	1	0	1	1	1
6092	Hemorio	1	12	0	2	0	1	1		0								8.0066671	10356.667	311200	.46000001	10.445	.42500001	2.01	8.666667	4	0	0	0	0	0	0	0	0	0	0	0	0	0	0	0	1	0	0	1	0	0	0	0
3749	Hemope	1	12	0	4	0	1	1		0								7.6666665	14360	428666.6667	.47499999	9.9499998	.40000001	1.12		3	0	0	0	0	0	0	0	0	0	0	0	0	0	0	0	0	0	0	0	0	0	0	1
6258	Hemorio	0	11	0	1	0	1	2		0								13	9110	274666.6667	.63	2.8313334	.23666666	.97666669	1	15	0	0	0	0	0	0	0	3	0	0	0	0	0	0	0	1	0	0	1	0	0	0	0
6525	Hemorio	0	11	0	2	0	1	0		0								8.9766665	9966.667	506333.3333	.38999999	7.5196667	.25	1.2566667	8.4333334	9	0	0	0	0	0	0	0	0	0	0	0	0	0	0	0	1	0	0	1	0	0	0	1
2143	HBH	1	13	0	4	0	1	0		0								9.0133333	10550	498333.3333	.44999999	8.333333	.25	.86000001	16	3	0	0	0	0	0	0	0	0	0	0	0	0	0	0	0	1	0	0	0	0	0	1	1
2220	HBH	0	13	0	4	0	1	1		0								7.6333332	12840	440500	.495	7.7333331	.49000001	2.2650001	15.4	3	0	0	0	0	0	0	0	2	0	0	0	0	0	0	0	0	0	0	0	0	0	0	1
7568	Hemorio	1	12	0	4	0	1	1		0								8.4733334	5746.6665	443133.3333	.46333334	3.5815001	.15000001	.76333332	14.2		0	0	0	0	0	0	0	0	0	0	0	0	0	0	0	1	0	1	1	0	0	0	0
5882	Hemorio	0	12	0	2	0	1	1		0								7.9333334	11560	295333.3333	.36333334	11.823334	.41	.93000001	4.7666669	132	0	0	0	0	0	0	0	0	0	1	0	0	0	0	0	1	1	0	1	0	1	0	1
8437	JFO	0	12	0	4	0	1	1		0								8.9666662	8633.333	450666.6667	.56	9.3633337	.52999997	2.5150001		3	0	0	0	0	0	0	0	0	0	0	0	0	0	0	0	0	0	0	1	0	0	0	0
6158	Hemorio	0	12	0	4	0	1	1		0								7.2666669	12233.333	408000	.36666667	11.5	.49000001	1.9866667	6.25	8	0	0	0	0	0	0	0	0	0	0	0	0	0	0	0	0	0	0	0	0	0	0	0
2195	HBH	1	13	0	4	0	1	1		0								7.8499999	12389	400200	.57999998	18.450001	1.03	1.3099999	16.450001	4	0	0	0	0	0	0	0	0	0	0	0	0	0	0	0	1	0	0	0	0	1	1	1
2281	HBH	0	13	0	4	0	1	1		0								12.15	7870	597500	.60000002	3.5999999	.50999999	1.625	17.6	3	0	0	0	0	0	0	0	0	0	0	0	0	0	0	0	1	0	0	1	0	0	0	0
2296	HBH	0	11	0	4	0	1	1		0								11.2	9601.5	403800	.44	2.5	.20999999	.43000001			0	0	0	0	0	0	0	3	0	0	0	0	0	0	0	0	0	0	0	0	0	0	0
8405	JFO	1	12	0	1	0	1	0		0								11.2	10966.667	483000	.63999999	6.3000002	.41499999	1.02	3		0	0	0	0	0	0	0	3	0	0	0	0	0	0	0	0	0	0	0	0	0	0	0
2325	HBH	1	12	0	4	0	1	1		0											.68000001		.20999999	.31999999			0	0	0	0	0	0	0	3	0	0	0	0	0	0	0	0	0	0	0	0	0	0	0
8406	JFO	0	13	0	4	0	1	1		0								8.5666666	10966.667	609000	.47	7.3333335	.85000002	2.0650001		3	0	0	0	0	0	0	0	0	0	0	0	0	0	0	0	0	0	0	0	0	0	0	0
3564	Hemope	0	13	0	4	0	1	2		0								7.3666668	15500	415000	.70999998	14.033334	.64999998	2.335		8	0	0	0	0	0	0	0	0	0	0	0	0	0	0	0	0	0	0	0	0	0	0	0
3670	Hemope	1	13	0	4	0	1	1		0								8.5	16700	818500	.54500002	10.4	.51999998	5.8499999	2.0999999	72	0	0	0	0	0	0	0	0	0	1	0	0	0	0	0	0	1	0	0	0	0	0	0
8411	JFO	1	13	0	2	0	1	1		0								8.6499996	4400	310000	.68000001	5.25	.27000001	.50999999	4.4499998		0	0	0	0	0	0	0	1	0	0	0	0	0	0	0	0	0	0	0	0	0	0	1
8394	JFO	1	13	0	2	0	1	1		0								9.1333332	11200	423000	.73000002	8.8999996	.505	1.995	23		0	0	0	0	0	0	0	0	0	0	0	0	0	0	0	1	0	0	0	0	0	0	0
2183	HBH	0	13	0	4	0	1	1		0								8.7666664	8624.333	298500	.47999999	9.5	.54500002	3.71	20.700001	3	0	0	0	0	0	0	0	0	0	0	0	0	0	0	0	1	0	0	1	0	0	0	0
1996	HBH	1	14	0	4	0	1	1		0								8.2233334	11083.333	197000	.52999997	13.833333	.56	2.7850001	1.6666666	126	0	0	0	0	0	0	0	0	0	1	0	0	0	0	0	0	1	0	1	0	0	0	0
7914	Hemorio	0	14	0	4	0	1	1		0								11.573334	5233.3335	203666.6667	.63999999	3.0526667	.25	.77999997	.80000001		0	0	0	0	0	0	0	3	0	0	0	0	0	0	0	1	0	0	0	0	0	0	0
3566	Hemope	1	11	0	2	0	1	1		0								8.8999996	11266.667	698333.3333000001	.47666666		.96499997	1.9733334	17.866667	3	0	0	0	0	0	0	0	0	0	0	0	0	0	0	0	0	0	0	1	0	1	1	1
9111	MOC	0	13	0	4	0	1	1		0								12.633333	11566.667	349333.3333	.50999999	5.3333335	.28	.74000001			0	0	0	0	0	0	0	3	0	0	0	0	0	0	0	0	0	0	0	0	0	0	0
9486	MOC	1	12	0	4	0	1	1		0								8.1000004	15400	382500	.28	11	.51999998	3.0899999		0	0	0	0	0	0	0	0	0	0	0	0	0	0	0	0	1	0	0	0	0	0	0	0
5993	Hemorio	1	12	0	4	0	1	1		0								8.3100004	12066.667	755666.6666999999	.38333333	15.106667	.23666666	1.1766666	6.1999998	8	0	0	0	0	0	0	0	0	0	0	0	0	0	0	0	0	0	1	0	0	0	0	0
3467	Hemope	0	13	0	4	0	1	1		0								7.1999998	15100	594000	.52999997	12.3	.56	1.035	.80000001	55	0	0	0	0	0	0	0	0	0	1	0	0	0	0	0	1	0	0	1	0	1	0	1
2074	HBH	0	13	0	4	0	1	1		0								9.6333332	9283.333	457133.3333	.56999999	7.2333331	.477	2.2133334	9	126	0	0	0	0	0	0	0	0	0	1	0	0	0	0	0	1	1	0	1	0	1	1	1
2234	HBH	1	12	0	2	0	1	1		0								8.3966665	14383	490766.6667	.42500001	16.633333	.49000001	1.715	12.4	8	0	0	0	0	0	0	0	0	0	0	0	1	0	0	0	0	0	0	1	0	0	0	1
2303	HBH	1	12	0	4	0	1	1		0								11.333333	7953.3335	145666.6667	.72000003	3	.63	1.01			0	0	0	0	0	0	0	3	0	0	0	0	0	0	0	0	0	0	0	0	0	0	0
4104	Hemope	0	13	0	4	0	1	1		0								7.5500002	12050	522500	.33000001	10.05	.12	.54000002		3	0	0	0	0	0	0	0	0	0	0	0	0	0	0	0	1	0	0	1	0	0	1	1
2342	HBH	1	12	0	4	0		1		0								11.2	12853.333	378033.3333	.75999999	4.7666669	.22	.57999998	1.6	3	0	0	0	0	0	0	0	3	0	0	0	0	0	0	0	1	0	0	1	0	0	0	0
2088	HBH	0	14	0	4	0	1	2		1	19/05/2016	A91	*R688	*R571	*N179*K729	*A91X	*D571	11.266666	5702.6665	93796.66667000001	.87	1.7333333	.40000001	.63999999	6.4000001	3	0	0	0	0	0	0	0	3	0	0	0	0	0	0	0	0	0	0	0	0	0	0	0
10305	Hemope	1	12	0	4	0	1	1		0								8.1000004	14370	253000	.33000001		.41999999	1.74		131	0	0	0	0	0	0	0	0	0	1	0	0	0	0	0	0	1	0	0	0	0	0	0
9106	MOC	1	13	0	4	0	1	0		0								7.1999998	16133.333	457666.6667	.62	17.333334	.83999997	2.5699999		3	0	0	0	0	0	0	0	0	0	0	0	0	0	0	0	1	0	0	0	0	0	0	0
9108	MOC	1	13	0	4	0	1	1		0								10.4	12566.667	405666.6667	.92000002	4.5	.63	1.85			0	0	0	0	0	0	0	3	0	0	0	0	0	0	0	0	0	0	0	0	0	0	0
6497	Hemorio	1	13	0	4	0	1	1		0								8.1966667	11106.667	430866.6667	.54000002	10.256667	.42300001	2.54	2.1666667	49	0	0	0	0	0	0	0	0	0	0	0	0	0	0	0	0	1	0	1	1	0	0	0
3840	Hemope	1	13	0	4	0	1	1		0								7.6500001	12030	461000	.36000001	10.5	.40000001	.5		17	0	0	0	0	0	0	0	0	0	0	0	0	0	0	0	1	0	1	1	0	0	0	0
6397	Hemorio	1	13	0	4	0	1	1		0								9.7299995	12880	475133.3333	.65333331	6.9226665	.70700002	5.9200001	5.4333334	68	0	0	0	0	0	0	0	0	0	1	0	0	0	0	0	1	1	0	1	0	1	1	1
5978	Hemorio	1	12	0	4	0	1	1		0								7.3600001	11293.333	376033.3333	.41999999	12.243333	.69999999	2.9666667	13.1	3	0	0	0	0	0	0	0	0	0	0	0	0	0	0	0	0	0	0	1	0	1	0	1
6316	Hemorio	0	14	0	2	0	1	0		0								8.123333	12493.333	595266.6666999999	.36000001	11.156667	.61699998	2.1566668	6.8666668	52		0	0	0	0	0		0	0	0	0	0	0	0	0	1	0	1	0	0	0	0	1
2203	HBH	1	12	0	2	0	1			0								7.2600002	11456.667	498800	.38	10.75	.55500001	4.04	14	3	0	0	0	0	0	0	0	0	0	0	0	0	0	0	0	0	0	0	1	0	0	0	0
10330	Hemope	0	13	0	4	0	1	1		0								7.8000002	10650	434000	.28		.18000001	1.09		8	0	0	0	0	0	0	0	0	0	0	0	0	0	0	0	1	0	1	0	0	1	0	1
8398	JFO	0	13	0	2	0	1	1		0								7.8000002	7850	388000	.44	8.5	.61000001	2.3	9	15	0	0	0	0	0	0	0	0	0	0	0	0	0	0	0	1	0	0	0	0	0	0	0
3634	Hemope	0	13	0	1	0	1	1		0								7.1999998	9500	383000	.245	6	.435	1.095		30	0	0	0	0	0	0	0	0	0	1	0	0	0	0	0	1	0	1	1	0	0	0	0
6164	Hemorio	1	12	0	4	0	1	0		0								9.3900003	10903.333	382066.6667	.44666666	7.2839999	.30000001	1.3466667	3.2666667	8	0	0	0	0	0	0	0	3	0	0	0	0	0	0	0	0	0	0	0	0	1	0	1
5831	Hemorio	0	15	0	2	0	1	1		0								7.4766665	17403.334	569333.3333000001	.27333334	7.1823335	.41	1.61	2.1500001	3	0	0	0	0	0	0	0	0	0	0	0	0	0	0	0	1	0	0	0	0	0	0	0
9151	MOC	1	12	0	4	0	1	2		0								10.666667	8623.333	391333.3333	.61666667	5.3333335	.51999998	1.5599999		10	0	0	0	0	0	0	0	0	0	0	0	0	0	0	0	1	0	0	1	0	1	0	0
10083	HBH	1	13	0	1	0	1	1		0								9.373333	7308	258866.6667	.57999998	1.4666667	.18000001	.30000001	2.4666667	3	0	0	0	0	0	0	0	3	0	0	0	0	0	0	0	0	0	0	0	0	0	0	0
8199	ITACI SP	0	13	0	1	0	1	0		0								9.5	9786.667	575666.6666999999	.54666668	6.2266665	.5	1.8666667	22.5	4	0	0	0	0	0	0	0	0	0	0	0	0	0	0	0	1	0	0	1	0	0	0	0
3485	Hemope	0	13	0	4	0	1	0		0								8.1499996	10505	449500	.37	10.066667	.52999997	1.13	5.25	8	0	0	0	0	0	0	0	0	0	0	0	0	0	0	0	1	0	0	1	0	0	0	0
8402	JFO	1	12	0	4	0	1	1		0								8.6333332	9066.667	622666.6666999999	.60500002	12.6	.84500003	2.9649999	8	3	0	0	0	0	0	0	0	0	0	0	0	0	0	0	0	0	0	0	1	0	0	0	0
8239	ITACI SP	1	13	0	2	0	1	1		0								8.5666666	10330	560666.6666999999	.44666666	9.6033335	.727	4.2399998	8.25	5	0	0	0	0	0	0	0	0	0	0	0	0	0	0	0	1	0	0	1	0	0	0	0
9090	MOC	0	13	0	4	0	1	1		0								8.6000004	15466.667	480666.6667	.56999999	11.333333	.57999998	2.25			0	0	0	0	0	0	0	0	0	0	0	0	0	0	0	0	0	0	0	0	0	0	0
2211	HBH	0	12	0	4	0	1			0								7.7266665	7643.3335	390000	.42500001	13.566667	.41499999	1.4299999	11.533334	16	0	0	0	0	0	0	0	0	0	0	0	0	0	0	0	1	0	0	1	0	0	0	0
2179	HBH	0	13	0		0	1	1		0								9.0333338	13450	675833.3333000001	.46000001	9.6000004	.75999999	4.3850002	16.15	0	0	0	0	0	0	0	0	0	0	0	0	0	0	0	0	1	0	0	1	1	1	0	1
6323	Hemorio	0	13	0	4	0	1	1		0								8.416667	14923.333	338633.3333	.64666665	4.6999998	.36700001	1.66	3.7	124	0	0	0	0	0	0	0	0	0	1	0	0	0	0	0	0	1	0	1	0	0	0	0
4178	Hemope	0	13	0	4	0	1	1		0								10.3	13800	533000	.46000001	8.5	.58999997	2.02	3.5999999	83	1	0	0	0	0	0	1	0	0	1	0	0	0	0	0	0	1	0	1	0	0	0	0
2187	HBH	1	13	0		0	1	0		0								9.6333332	7453.3335	485333.3333	.60666668	1.9	1.15	1.29	21.5	0	0	0	0	0	0	0	0	0	0	0	0	0	0	0	0	0	0	0	1	0	0	0	0
2061	HBH	0	14	0	2	0	1	1		0								9.6766663	5005	360800	.50999999	4.2333331	.27000001	1.0833334	37.900002	3	0	0	0	0	0	0	0	0	0	0	0	0	0	0	0	0	0	0	1	0	0	0	0
9100	MOC	0	13	0	4	0	1	0		0								11.266666	4800	319000	.40000001	3.75	.41	.88999999			0	0	0	0	0	0	0	3	0	0	0	0	0	0	0	0	0	0	0	0	0	0	0
2180	HBH	0	12	0	4	0	1	1		0								8.5666666	10769.333	430433.3333	.60000002	18.200001	1.385	2.7149999	7	3	0	0	0	0	0	0	0	0	0	0	0	0	0	0	0	1	0	0	1	0	0	0	0
8388	JFO	0	13	0	2	0	1	1		0								12.866667	10833.333	245000	.68666667	5.3000002	.77999997	1.51			0	0	0	0	0	0	0	3	0	0	0	0	0	0	0	0	0	0	0	0	0	0	0
10249	Hemope	0	13	0	4	0	1	1		0								7	14020	411000	.81	11.45	.76999998	3.7		3	0	0	0	0	0	0	0	0	0	0	0	0	0	0	0	1	0	0	1	0	0	0	0
3650	Hemope	0	13	0	4	0	1	1		0								8.1999998	15500	481000	.41	13.65	.47999999	1.92		0	0	0	0	0	0	0	0	0	0	0	1	0	0	0	0	1	0	0	0	0	1	1	1
3676	Hemope	1	13	0	1	0	1	1		0								9.2333336	9955	623000	.43333334	8.9333334	.477	6.0866666		0	0	0	0	0	0	0	0	0	0	0	0	0	0	0	0	0	0	1	0	0	0	0	0
3893	Hemope	1	13	0	4	0	1	0		0											.70999998		.090000004	.25999999			0	0	0	0	0	0	0	3	0	0	0	0	0	0	0	1	0	0	0	0	0	0	0
8198	ITACI SP	0	13	0	1	0	1	1		0								7.0666666	11993.333	480000	.41	7.8533335	.47999999	5.6033335	2.0999999	94	0	0	0	0	0	0	0	0	0	1	0	1	0	0	0	1	1	0	1	0	0	0	0
6413	Hemorio	1	13	0	4	2	1	1		0								6.6599998	12333.333	520033.3333	.49333334	4.5100002	.477	2.0799999	2.5999999	52	0	0	0	0	0	0	0	2	0	0	0	0	0	0	0	1	0	1	1	0	0	0	0
8381	JFO	0	13	0	2	0	1	2		0								9.333333	13366.667	372666.6667	.47499999	7.4000001	.36000001	2.4100001	3.3333333	44	0	0	0	0	0	0	0	0	0	0	0	0	0	0	0	0	1	0	0	0	0	0	1
9156	MOC	0	13	0	2	0	1	0		0								11.366667	4666.6665	158666.6667	.31	3.3666666	.28999999	.55000001			0	0	0	0	0	0	0	3	0	0	0	0	0	0	0	0	0	0	0	0	0	0	0
10242	Hemope	0	13	0	4	0	1	1		0								8.2333336	9250	443333.3333	.38		.37	1.27	9.8000002	8	0	0	0	0	0	0	0	0	0	0	0	0	0	0	0	0	0	1	1	0	0	0	0
7026	Hemorio	1	13	0	1	0	1	1		0								10.6	4815	113700	.63499999	3.1800001	.17	.50999999			0	0	0	0	0	0	0	3	0	0	0	0	0	0	0	0	0	0	0	0	0	0	0
6131	Hemorio	0	12	0	2	0	1	1		0								9.8666668	6690	198000	.49333334	2.9666667	.27500001	.83499998	1.7666667		0	0	0	0	0	0	0	0	0	0	0	0	0	0	0	1	0	0	0	0	0	0	0
8570	JFO	1	13	0	4	0	1	1		0								7.9333334	14733.333	449666.6667	.63999999	6.1333332	.44	1.275	16.666666	30	0	0	0	0	0	0	0	0	0	0	0	0	0	0	0	1	0	0	1	0	0	0	0
8226	ITACI SP	0	13	0	2	0	1	1		0								11.166667	5293.3335	124000	.68000001	1.6533333	.22333333	.68666667	.80000001	3	0	0	0	0	0	0	0	3	0	0	0	0	0	0	0	0	0	0	0	0	0	0	0
2162	HBH	0	13	0	5	0	1	1		0								10.6	7966.6665	754866.6666999999	.54500002	7.5	1.1849999	1.735	28.566668	70	0	0	0	0	0	0	0	0	0	1	0	0	0	0	0	0	1	0	1	0	0	0	1
2194	HBH	0	13	0	2	0	1	1		0								12.8	11690	353300	.67000002	3	.86000001	2.9200001	.5		0	0	0	0	0	0	0	3	0	0	0	0	0	0	0	0	0	0	0	0	0	0	0
9062	MOC	1	13	0	1	0	1	1		0								12.6	6966.6665	255666.6667	.31999999	3.6666667	.47999999	2.5799999		0	0	0	0	0	0	0	0	3	0	0	0	0	0	0	0	1	0	0	0	0	0	0	0
3569	Hemope	1	12	0	4	0	1	0		0								8.0666666	10826.667	532000	.5	6.9666667	.44	.68000001	13.4	3	0	0	0	0	0	0	0	0	0	0	0	0	0	0	0	0	0	0	1	0	0	0	1
2060	HBH	1	13	0		0	1	1		0								9.3166666	7043	124766.6667	.63	10.166667	.39500001	3.105	26	19	0	0	0	0	0	0	0	0	0	0	0	1	0	0	0	1	0	0	1	0	1	1	1
3509	Hemope	0	13	0	2	0	1	1		0								8.0500002	9585	270000	.52999997	3.2	.28	.86000001	17.700001	5	0	0	0	0	0	0	0	0	0	0	0	0	0	0	0	1	0	0	1	0	0	0	0
3622	Hemope	0	13	0	2	0	1	0		0								7.5	11350	481500	.51499999	10	1.92	2.54			0	0	0	0	0	0	0	0	0	0	0	0	0	0	0	1	0	0	0	0	0	0	1
2101	HBH	1	14	0	2	0	1			0								8.9666662	9193.333	294033.3333	.69999999	5.6333332	.44	.94	36.466667	3	0	0	0	0	0	0	0	0	0	0	0	0	0	0	0	0	0	0	1	0	0	1	0
8387	JFO	1	13	0	4	0	1	1		0								11.45	6165	102500	.41	10.05	.55000001	1.9			0	0	0	0	0	0	0	3	0	0	0	0	0	0	0	1	0	0	0	0	0	0	0
6141	Hemorio	0	12	0	4	0	1	0		0								8.1000004	6926.6665	459533.3333	.46666667	8.833333	.373	1.7566667	7.0999999	30	0	0	0	0	0	0	0	0	0	0	0	0	0	0	0	1	0	1	1	0	0	0	0
6375	Hemorio	0	12	0	2	0	1	1		0								8.3149996	12705	580300	.60000002	7.0755	.77499998	3.9200001	13.4	15	0	0	0	0	0	0	0	0	0	0	0	1	0	0	0	0	0	0	0	0	1	0	1
9052	MOC	0	13	0	1	0	1	1		0								7.3666668	9033.333	531666.6666999999	.66000003	11.166667	.69	3.1600001		30	0	0	0	0	0	0	0	2	0	0	0	0	0	0	0	0	0	0	1	0	1	0	1
8196	ITACI SP	1	13	0	4	0	1	0		0								8.2666664	8766.667	485666.6667	.45666668	11.22	.70999998	2.7133334	2.3	68	0	0	0	0	0	0	0	0	0	1	0	0	0	0	0	0	1	0	1	0	0	0	0
2127	HBH	1	14	0	4	0	1	2		0								11.1	9250	323000	.61000001	1.85	.34999999	.55000001			0	0	0	0	0	0	0	3	0	0	0	0	0	0	0	0	0	0	0	0	0	0	0
6353	Hemorio	0	14	0	4	0	1	0		0								6.8099999	11060	365300	.36333334	11.73	.57999998	4.1266665	2.9333334	31	0	0	0	0	0	0	0	0	0	0	0	0	0	0	0	1	0	0	0	0	1	0	1
2262	HBH	0	12	0		0	1	0		0								10.65	9785	573500	.69999999	3	.30000001	1.17		3	0	0	0	0	0	0	0	3	0	0	0	0	0	0	0	0	0	0	0	0	0	0	0
9092	MOC	0	13	0	4	0	1	1		0								10.3	6533.3335	221666.6667	.47999999	4.6666665	.38	.97000003		15	0	0	0	0	0	0	0	3	0	0	0	0	0	0	0	1	0	0	0	0	0	0	0
6089	Hemorio	1	13	0	1	0	1	1		0								11.3	11620	391133.3333	.51333332	4.9033332	.197	.69666666	.30000001	15	0	0	0	0	0	0	0	4	0	0	0	0	0	0	0	0	0	1	1	1	1	0	1
2043	HBH	0	13	0	4	0	1	0		0								7.6149998	3063	119895	.625	3.5	.54500002	4.0300002			0	0	0	0	0	0	0	0	0	0	0	0	0	0	0	0	0	0	0	0	0	0	0
8379	JFO	0	14	0	4	0		1		0								6.5	30466.666	564000	.19499999	10.133333	.70999998	1.755	16	8	0	0	0	0	0	0	0	0	0	0	0	0	0	0	0	1	0	0	0	0	0	0	0
2075	HBH	0	14	0	2	0	1	1		0								8.0066671	14553.333	665000	.55000001	11.3	.70999998	2.4000001	5.6333332	26	0	0	0	0	0	0	0	0	0	1	1	1	0	0	0	1	1	0	1	0	0	0	0
9068	MOC	1	13	0	4	0	1	0		0								11.766666	8933.333	294333.3333	.43000001	3.3333333	.98000002	.98000002		3	0	0	0	0	0	0	0	3	0	0	0	0	0	0	0	0	0	0	0	0	0	0	0
8173	ITACI SP	0	14	0	5	0	1	1		0								10	7410	398333.3333	.38999999	6.54	.49700001	1.5066667	18.966667	15	0	0	0	0	0	0	0	0	1	0	0	0	0	0	0	1	0	0	1	0	0	0	0
8371	JFO	0	14	0	4	0	1	1		0								13.3	8466.667	579666.6666999999	.61000001	4.4000001	.27000001	.875	2.3333333		0	0	0	0	0	0	0	3	0	0	0	0	0	0	0	0	0	0	0	0	0	0	0
2032	HBH	1	13	0	4	0	1	0		0								8.9399996	17183.334	560200	.405	8	.41	1.255	24.333334	9	0	0	0	0	0	0	0	0	0	0	0	0	0	0	0	1	0	0	1	0	0	0	0
5973	Hemorio	0	13	0	4	0	1	1		0								8	15700	625333.3333000001	.39666668	4.2666669	.23999999	.77999997	2.4000001	15	0	0	0	0	0	1	1	2	0	0	0	0	0	0	0	1	0	0	0	0	0	0	0
2170	HBH	1	13	0						0								10.22	13395	412450		4.25					0	0	0	0	0	0	0	3	0	0	0	0	0	0	0	0	0	0	0	0	0	0	0
6319	Hemorio	1	13	0	1	0	1	1		0								7.9033332	11886.667	417933.3333	.33666667	10.169	.28999999	1.7133334	2.9666667	54	0	0	0	0	0	0	0	0	0	1	0	0	0	0	0	0	1	0	0	0	0	0	0
7877	Hemorio	0	14	0	4	0		1		0								8.8950005	13490	375500	.56999999	15.815	.53500003	2.9549999	4.8000002	29	0	0	0	0	0	0	0	0	0	0	0	0	1	0	0	1	1	1	1	0	0	0	1
2148	HBH	0	13	0	2	0	1	2		0								9.166667	7740	446633.3333	.66000003	14.8	.039999999	.33000001	39.349998	3	0	0	0	0	0	0	0	0	0	0	0	0	0	0	0	0	0	0	1	0	0	0	0
2024	HBH	0	13	0	4	0	1	1		0								9.1499996	14450	301500	.49000001	12	.41	1.9400001			0	0	0	0	0	0	0	0	0	0	0	0	0	0	0	1	0	0	0	0	0	0	0
10037	HBH	1	15	0	4	0	1	1		0								10.466666	8622	454700	.58999997	3.0333333	.079999998	.12	38.5	101	0	0	0	0	0	0	0	0	0	1	0	0	0	0	0	1	0	0	1	1	1	0	1
5897	Hemorio	0	16	0	1	0	1	0		0								12.566667	13866.667	420466.6667	.74000001	5.1999998	.20299999	.70333332	1.6	2	0	0	0	0	0	0	0	3	0	0	0	0	0	0	0	1	0	0	0	1	0	0	0
9054	MOC	0	13	0		0	1	0		0								7.3333335	11266.667	418000	.57999998	9	.31	2.6500001		3	0	0	0	0	0	0	0	0	0	0	0	0	0	0	0	0	0	0	0	0	0	0	0
6279	Hemorio	1	12	0	2	0	1	1		0								7.8150001	14950	528000	.67500001	14.385	.63999999	1.71	9.6000004	3	0	0	0	0	0	0	0	0	0	0	0	0	0	0	0	0	0	0	0	0	0	0	0
2095	HBH	1	14	0	4	0	1	0		0								11.95	10360	466500	.59500003	3.5999999	.285	.88		3	0	0	0	0	0	0	0	3	0	0	0	0	0	0	0	0	0	0	0	0	0	0	0
2081	HBH	1	14	0	4	0	1			0								6.7666669	10502.333	223100	.52999997	17.733334	.62	3.45	12.1	8	0	0	0	0	0	0	0	0	0	0	0	1	0	0	0	1	0	0	1	0	0	0	0
9119	MOC	1	13	0	4	0	1	1		0								11.633333	10700	172000	.54000002	3.3333333	.33000001	.95999998			0	0	0	0	0	0	0	3	0	0	0	0	0	0	0	0	0	0	0	0	0	0	0
3754	Hemope	0	14	0	2	0	1	1		0								8.8500004	16300	345000	.45500001	11.8	1.16	1.765	.89999998	117	0	0	0	0	0	0	0	0	0	1	0	0	0	0	0	1	1	0	0	0	0	0	1
9098	MOC	1	13	0		0	1	1		0								11.766666	3466.6667	163666.6667	.60000002	2.1666667	.23	.37			0	0	0	0	0	0	0	3	0	0	0	0	0	0	0	0	0	0	0	0	0	0	0
8278	ITACI SP	1	14	0	4	0	1	1		0								11.733334	7163.3335	196333.3333	.47333333	2.9949999	.39300001	1.4866667	3.9000001	4		0	0	0	0	0		3	0	0	0	0	0	0	0	1	0	1	1	1	0	0	0
9055	MOC	0	14	0	4	0	1	0		0								11.833333	6033.3335	158000	.70999998	3.1666667	.28	.85000002		3	0	0	0	0	0	0	0	3	0	0	0	0	0	0	0	0	0	0	0	0	0	0	0
8382	JFO	1	14	0	2	0	1	1		0								11.066667	8433.333	262000	.44	6.4499998	.23	.77999997	5		0	0	0	0	0	0	0	3	0	0	0	0	0	0	0	0	0	0	0	0	0	0	1
6223	Hemorio	1	13	0	1	0	1	2		0								8.2333336	13233.333	388666.6667	.32333332	11.85	.64999998	3.5966666	.73333335	121	0	0	0	0	0	0	0	0	0	1	0	0	0	0	0	0	1	0	1	0	0	0	1
4047	Hemope	0	13	0	4	0	1	1		0								7.4333334	17270	342500	.41999999	15.35	.62	3.4300001		8	0	0	0	0	0	0	0	0	0	0	0	0	0	0	0	0	0	0	0	0	0	0	0
2102	HBH	1	14	0	2	0	1	1		0								8.8566666	10253.333	507300	.76999998	4.2666669	.47999999	2.8599999	4.6333332	3	0	0	0	0	0	0	0	0	0	0	0	0	0	0	0	0	0	0	1	0	0	0	0
8202	ITACI SP	0	13	0	1	0	1	1		0								9.5333338	7743.3335	377333.3333	.35666665	5.7366667	.57300001	7.4499998	8.4666662	133	0	0	0	0	0	0	0	0	0	1	0	0	0	0	0	0	1	0	1	0	1	0	1
2028	HBH	1	14	0	4	0	1	1		0								7.5	8600	495000	.45666668	9.4666662	.35299999	2.2133334	11.4	0	0	0	0	0	0	0	0	0	0	0	0	0	0	0	0	0	0	0	0	0	0	0	1
3555	Hemope	0	14	0	4	0	1	1		0								8.5333338	15606.667	395333.3333	.64999998		.56	2.28		3	0	0	0	0	0	0	0	0	0	0	0	0	0	0	0	1	0	1	0	0	0	0	1
2029	HBH	1	14	0	4	0	1	1		0								7.0366669	10490	508100	.46000001	13.3	.42500001	4.4650002	12.6	3	0	0	0	0	0	0	0	0	0	0	0	0	0	0	0	0	0	0	0	0	0	0	0
2062	HBH	1	14	0	4	0	1	1		0								11.066667	15006.667	516800	.67000002	4.4666667	.38	.49000001	3		0	0	0	0	0	0	0	3	0	0	0	0	0	0	0	0	0	0	0	0	0	0	0
2184	HBH	0	13	0	4	0	1	0		0								11.4	12440	580750	.59500003	4.0999999	.0099999998	.31999999			0	0	0	0	0	0	0	3	0	0	0	0	0	0	0	0	0	0	0	0	0	0	0
8377	JFO	1	14	0	2	0	1	0		0								11.4	4766.6665	151333.3333	.92000002	4.8666668	.25999999	.51999998	12.5		0	0	0	0	0	0	0	3	0	0	0	0	0	0	0	1	0	0	0	0	0	0	0
10061	HBH	1	14	0	4	0	1	0		0								6.7933335	16816.666	579866.6666999999	.54000002	11.9	.50700003	2.1366668	3.55	4	0	0	0	0	0	0	0	0	0	0	0	1	0	0	0	1	0	0	0	0	0	0	0
7605	Hemorio	0	13	0	2	0	1	0		0								9.2266665	6806.6665	320000	.51333332	5.6616669	.11	.46333334	19.233334	1	0	0	0	0	0	0	0	0	0	0	0	0	0	0	0	0	0	0	1	0	0	0	1
6594	Hemorio	1	15	0	4	2	1	1		0								8.333333	13026.333	475666.6667	.38333333	11	.88	2.075	10.5	10	0	0	0	0	0	0	0	0	0	0	0	0	0	0	0	1	0	1	0	0	0	0	0
2104	HBH	0	14	0	2	0	1	2		0								13.333333	6953.3335	191666.6667	.78666669	2.0999999	.44299999	2.4233334			0	0	0	0	0	0	0	3	0	0	0	1	0	0	0	0	0	0	0	0	0	0	0
6058	Hemorio	1	14	0	2	0	1	1		0								6.9566665	11610	312233.3333	.54666668	13.67	.56699997	4.1433334	4.9333334	13	0	0	0	0	0	0	0	0	0	0	0	0	0	0	0	0	0	0	1	0	1	0	1
8195	ITACI SP	0	14	0	1	0	1	1		0								8.6333332	11060	341666.6667	.53333336	7.96	.48699999	2.27	18.233334	15	0	0	0	0	0	0	0	0	0	0	0	1	0	0	0	1	0	0	1	0	0	0	0
5948	Hemorio	1	14	0	4	0	1	1		0								7.3499999	11156.667	366333.3333	.31	7.3845	.52499998	2.6300001	2.4666667	116	0	0	0	0	0	0	0	0	0	1	0	0	0	0	0	0	1	0	0	0	0	0	0
2066	HBH	0	13	0	4	0	1	0		0								7.8000002	12660	598000	.46000001	11.1	.41	1.4400001	14.3	3	0	0	0	0	0	0	0	0	0	0	0	1	0	0	0	0	0	0	1	0	0	0	0
5891	Hemorio	1	13	0	4	0		1		0								7.4033332	12823.333	445333.3333	.35333332	10.098667	.42300001	2.4233334	1.35	3	0	0	0	0	0	0	0	0	0	0	0	0	0	0	0	0	0	0	1	0	0	0	0
3427	Hemope	1	13	0	4	0	1	1		0								5.5	14200	211000	.28999999	7.5999999	.47	.73000002	7.0999999	35	0	0	0	0	0	0	0	0	0	0	0	0	0	0	0	1	0	0	1	0	1	1	1
5967	Hemorio	0	13	0	2	0	1	1		0								11.733334	6810	317666.6667	.69999999	3.95	.39300001	2.3666666	.80000001	3	0	0	0	0	0	0	0	3	0	0	0	0	0	0	0	0	0	0	0	0	0	0	0
8383	JFO	0	14	0	4	0		0		0								10.65	7650	214500	.74000001	3.75	.25999999	.58999997	3	3	0	0	0	0	0	0	0	3	0	0	0	0	0	0	0	0	0	0	0	0	0	0	0
8257	ITACI SP	1	14	0	1	2	1	1		0								11.033334	11346.667	298000	.56666666	4.6233335	.727	1.2233334	23.1	7	0	0	0	0	0	0	0	2	0	0	0	1	0	0	0	1	0	0	1	0	0	0	0
8374	JFO	0	14	0	4	0	1	1		0								8.1333332	10933.333	430333.3333	.41999999	7.8000002	.57999998	3.3499999	5	3	0	0	0	0	0	0	0	0	0	0	0	0	0	0	0	0	0	0	1	0	1	0	1
8376	JFO	1	14	0	4	0	1	1		0								11.733334	13566.667	442333.3333	.70666665	8.3000002	.62699997	3.0666666	5	3	0	0	0	0	0	0	0	3	0	0	0	0	0	0	0	0	0	0	0	0	1	0	1
1963	HBH	0	14	0	2	0	1	0		0								6.7666669	8489.667	274600	.62	9.666667	.47999999	1.12		8	0	0	0	0	0	0	0	0	0	0	0	0	0	0	0	0	0	0	0	1	0	0	0
6983	Hemorio	1	14	0	2	0	1	0		0								9.5150003	11995	419000	.42500001	4.9650002	.23	1.045	3.0999999	80	0	0	0	0	0	0	0	0	0	1	0	0	0	0	0	1	1	0	1	0	0	0	0
2056	HBH	0	14	0	4	0	1	1		0								12.5	9135	371600	.69999999	3.9000001	.44999999	.79000002	1.1		0	0	0	0	0	0	0	3	0	0	0	0	0	0	0	0	0	0	0	0	0	0	0
3478	Hemope	0	14	0	4	0	1	1		0								9.4499998	10175	277000	.47999999	3.75	.52999997	1.58		8	0	0	0	0	0	0	0	1	0	0	0	0	0	0	0	1	0	1	0	0	1	0	1
2044	HBH	0	14	0	4	0	1	1		0								12.466666	7944.3335	124600	.44999999	6	.61000001	.81999999	6	0	0	0	0	0	0	0	0	3	0	0	0	0	0	0	0	1	0	0	0	0	0	0	0
8380	JFO	1	14	0	4	0	1	1		0								10.4	6166.6665	181000	.62	2.95	.345	.67000002	3		0	0	0	0	0	0	0	3	0	0	0	0	0	0	0	0	0	1	0	0	0	0	0
8375	JFO	0	14	0	4	0	1	1		0								12	7702	275000	.53500003	2	.33000001	.88499999	3		0	0	0	0	0	0	0	3	0	0	0	0	0	0	0	0	0	0	0	0	0	0	0
1958	HBH	1	14	0	2	0	1	0		0								8.1700001	10266.667	298166.6667	.465	6	.727	1.7766666	16.733334	8	0	0	0	0	0	0	0	0	0	0	0	0	0	0	0	1	0	0	1	0	0	0	1
6673	Hemorio	0	14	0	2	0	1	1		0								7.0466666	10856.667	398666.6667	.34333333	21.85	.70499998	4.9850001	4.5500002	62	0	0	0	0	0	0	0	0	0	0	0	1	0	0	0	1	0	1	1	0	1	0	1
2047	HBH	1	14	0	4	0	1	1		0								10.8	7670	116675	.52999997	4.1999998	.5	1.3099999	1.5	3	0	0	0	0	0	0	0	3	0	0	0	1	0	0	0	0	0	0	0	0	0	0	0
10054	HBH	1	14	0	2	0	1	1		0								8.1599998	7385	533100	.77999997	9.8500004	.49000001	1.45	19.35	8	0	0	0	0	0	0	0	0	0	0	0	0	0	0	0	0	0	0	0	0	0	0	0
9060	MOC	0	14	0	4	0	1	2		0								9.1999998	13866.667	425666.6667	.73000002	10.866667	.38999999	1.83		15	0	0	0	0	0	0	0	0	0	0	0	0	0	0	0	1	0	0	1	0	0	0	0
9063	MOC	1	14	0	1	0	1	1		0								8.7333336	9700	458000	.60000002	12.666667	.44999999	3.03		8	0	0	0	0	0	0	0	0	0	0	0	0	0	0	0	0	0	0	0	0	0	0	0
2085	HBH	0	14	0	4	0	1	0		0											.44999999		.5	1.34			0	0	0	0	0	0	0	3	0	0	0	0	0	0	0	1	0	0	0	0	0	0	0
1910	HBH	0	14	0	4	0	1	0		0								5.9433331	13476.667	319366.6667	.98000002	18.266666	1.015	3.03	8.1000004	8	0	0	0	0	0	0	0	0	0	0	0	0	0	0	0	0	0	0	1	0	0	0	0
8194	ITACI SP	0	14	0	2	0	1	1		0								7.3000002	12306.667	600666.6666999999	.35666665	4.3966665	.447	5.3000002	4.3666668	8	0	0	0	0	0	0	0	0	0	0	0	1	0	0	0	1	0	0	1	0	1	1	1
8366	JFO	0	14	0	4	0	1	1		0								8.166667	9533.333	394000	.52999997	9.6333332	.51999998	1.0599999	7.3333335	8	0	0	0	0	0	0	0	0	0	0	0	0	0	0	0	1	0	0	0	0	0	0	0
9032	MOC	1	14	0	4	0	1	1		0								11.866667	8766.667	329333.3333	1	4	.41999999	.56999999			0	0	0	0	0	0	0	0	0	0	0	0	0	0	0	0	0	0	0	0	0	0	0
3592	Hemope	1	14	0	4	0	1	1		0								7	9645	281500	.44666666	14.7	.47299999	2.7466667	13.3	3	0	0	0	0	0	0	0	0	0	0	0	0	0	0	0	0	0	0	1	0	0	0	0
10263	Hemope	1	14	0	1	0	1	1		0								7.3000002	21880	677000	.41	10.95	.34	1.02		3	0	0	0	0	0	0	0	0	0	0	0	0	0	0	0	1	0	1	0	0	0	0	1
5924	Hemorio	1	13	0	4	0	1	1		0								9.5166664	8996.667	462666.6667	.47999999	6.671	.31666666	1.36	20.966667	15	0	0	0		0	0		0	0	0	0	0	0	0	0	1	0	0	1	0	0	0	0
8187	ITACI SP	1	14	0	2	0	1	1		0								8.4333334	11460	565333.3333000001	.37333333	9.4766665	.50300002	2.0866666	5.9000001	3	0	0	0	0	0	0	0	0	0	0	0	0	0	0	0	0	0	0	1	0	0	0	0
1813	HBH	0	16	0	4	0	1			0								11.7	6430	116200	.91000003	2.5	.41	2.6800001			0	0	0	0	0	0	0	3	0	0	0	0	0	0	0	0	0	0	0	0	0	0	0
5997	Hemorio	0	14	0	4	0	1	1		0								8.9466667	13500	505666.6667	.40000001	13.305	.51300001	3.45	6.9000001	32	0	0	0	0	0	0	0	0	0	0	0	0	0	0	0	1	0	0	0	0	1	0	1
3563	Hemope	0	15	0	4	0	1	2		0								7.0999999	19080	362000	.46000001	12.5	.44	1.21		17	0	0	0	0	0	0	0	0	0	0	0	0	0	0	0	1	0	0	0	0	1	0	1
1881	HBH	0	15	0	4	0	1	1		1	11/12/2016	D571	*A419				*D571	11.2	12050	533500	.57499999	6.6999998	.41	2.4300001		3	0	0	0	0	0	0	0	0	0	0	0	1	0	0	0	1	0	0	0	0	0	1	0
8520	JFO	0	14	0	2	0	1	1		0								8.6000004	13550	659500	.41999999	9.4499998	.49000001	1.975	14	3	0	0	0	0	0	0	0	0	0	0	0	0	0	0	0	1	0	0	0	0	0	0	1
10042	HBH	1	14	0	4	0	1	1		0								11.3	4943.6665	189866.6667	.51999998	2.6666667	.23999999	.64999998	3	3	0	0	0	0	0	0	0	3	0	0	0	0	0	0	0	0	0	0	1	0	0	0	0
6254	Hemorio	1	14	0	4	0	1	0		0								8.5966663	14476.667	730466.6666999999	.39333335	14.103333	.19	.77499998	11.3	8	0	0	0	0	0	0	0	0	0	0	0	0	0	0	0	0	0	0	1	0	1	0	1
3408	Hemope	0	15	0	4	2	1	1		0								8.1999998	9130	351000	.51499999	15.7	1.78	4.0999999		8	0	1	0	0	0	0	1	0	0	0	0	0	0	0	0	0	0	0	0	0	1	0	1
3537	Hemope	0	13	0	4	0	1	1		0								6.75	8300	505000	.39333335	7	.73500001	1.8766667	10.25	31	0	0	0	0	0	0	0	0	0	0	0	0	0	0	0	1	0	0	1	0	0	0	0
1967	HBH	1	14	0	4	0	1	1		0								9.2666664	17036.666	410666.6667	.56999999	14.666667	.77499998	2.5450001	16.5	4	0	0	0	0	0	0	0	0	0	0	0	1	0	0	0	0	0	0	0	0	1	1	1
1968	HBH	1	14	0		0	1	1		0								12.45	6431.5	160450	.74000001	17.85	.23	.64999998			0	0	0	0	0	0	0	3	0	0	0	0	0	0	0	0	0	0	0	0	0	0	0
9013	MOC	0	14	0	4	0	1	1		0								9.1333332	9333.333	440333.3333	.5	10.833333	.38	1.26		3	0	0	0	0	0	0	0	0	0	0	0	0	0	0	0	0	0	0	0	0	0	0	0
5847	Hemorio	1	13	0	4	0	1	1		0								8.3500004	15915	497400	.48333332	14.75	.54299998	2.3266666	5.4000001	35	0	0	0	0	0	0	0	0	0	1	0	0	0	0	0	1	0	1	1	0	0	0	0
2073	HBH	0	13	0	4	0	1	1		0								9.6000004	16485	395500	.55000001	4.5	.37	1.175	24	8	0	0	0	0	0	0	0	0	0	0	0	0	0	0	0	1	0	0	1	0	0	1	1
1816	HBH	1	15	0	1	0	1	1		0								11.5	10955	456000	.60000002	12	.16	.33000001		0	0	0	0	0	0	0	0	3	0	0	0	0	0	0	0	0	0	0	0	0	0	0	0
1993	HBH	0	14	0	4	0	1	1		1	09/02/2017	D571	*R688	*R578	*A419		*D571	11.1	15640	476300	.82999998	4.7666669	1.045	3.52	31.700001	9	0	0	0	0	0	0	0	0	0	0	0	0	0	0	0	1	0	0	1	0	0	0	0
2040	HBH	0	14	0	1	0	1	1		0								9.6333332	12710	439766.6667	.58999997	9	.14	.64999998	28	8	0	0	0	0	0	0	0	0	0	0	0	0	0	0	0	0	0	0	1	0	1	0	1
2023	HBH	0	14	0	4	0	1	1		0								14.95	6082	243400	.72000003	.80000001	.38	1.01	40.099998		0	0	0	0	0	0	0	0	0	0	0	0	0	0	0	0	0	0	0	0	0	0	0
2119	HBH	1	14	0		0	1	1		0								5.9666667	13700	393533.3333	.57999998	11.5	.57499999	2.6400001	9.4499998	3	0	0	0	0	0	0	0	0	0	0	0	0	0	0	0	0	0	0	1	0	1	0	1
8363	JFO	1	14	0	1	0	1	1		0								8.8000002	9266.667	446000	.77999997	11.133333	.56	1.1133333	6.7666669	16	0	0	0	0	0	0	0	1	1	0	0	0	0	0	0	1	0	0	1	0	1	0	1
2082	HBH	0	14	0	2	0	1	1		0								10.233334	13003.333	296066.6667	.54333335	12.066667	.56300002	2.8299999	21.266666	0	0	0	0	0	0	0	0	0	0	0	0	0	0	0	0	1	0	0	1	0	0	0	0
8368	JFO	1	14	0		0	1	1		0								7.3000002	8666.667	281666.6667	.62	24.1	.69700003	9.2700005	12.5	8	0	0	0	0	0	0	0	0	0	0	0	0	0	0	0	0	0	0	0	0	1	0	1
3488	Hemope	0	14	0	4	0	1	0		0								7.5500002	23945	387500	.48500001	12.75	.65499997	2.2750001	4.4000001	95	0	0	0	0	0	0	0	0	0	1	0	0	0	0	0	0	1	0	1	0	0	0	1
1942	HBH	1	14	0	2	0	1	1		0								10	3996.3333	66626.66667000001	.48500001	5.6666665	.36000001	.72000003	8.75	3	0	0	0	0	0	0	0	1	0	0	0	0	0	0	0	0	0	0	1	0	0	0	1
8215	ITACI SP	1	15	0	1	2	1	2		0								9.0666666	5163.3335	380333.3333	.45666668	3.4666667	.23666666	.79666668	36.536667	15	0	0	0	0	0	0	0	2	0	0	0	0	0	0	0	1	0	0	1	0	1	0	1
9057	MOC	0	14	0	4	0	1	1		0								9.3999996	17550	347000	.68000001	4.6500001	.27000001	.69999999		3	0	0	0	0	0	0	0	2	0	0	0	0	0	0	0	0	0	0	0	0	0	0	0
1651	HBH	1	17	0	4	0	1	0		1	18/11/2014	R99	*R99X					7.0500002	14000	315000	.43000001	15	.74000001	3.3	1.5	23	0	0	0	0	0	0	0	0	1	0	1	1	0	0	0	1	1	0	0	0	0	1	1
1888	HBH	1	14	0	4	0	1	0		0								6.8899999	16213.333	481066.6667	1.0066667	14.433333	.31999999	1.5549999	20.133333	1	0	0	0	0	0	0	0	0	1	0	0	0	0	0	0	1	0	0	1	0	0	0	0
1785	HBH	1	15	0	2	0	1			0								8.3000002	14266.667	431666.6667	.47999999	14.166667	.64300001	2.0333333	1.9333333	128	0	0	0	0	0	0	0	0	0	1	0	0	0	0	0	1	1	0	1	0	0	0	0
2005	HBH	1	14	0	4	0	1	1		0								11.633333	6499.3335	195500	.66000003	2.2333333	.75999999	1.5	2.9000001		0	0	0	0	0	0	0	3	0	0	0	0	0	0	0	0	0	0	0	0	0	0	0
9009	MOC	0	14	0	1	0	1	1		0								8.7666664	12400	491333.3333	.47999999	13.666667	.67000002	3.5899999		101	0	0	0	0	0	0	0	0	0	0	0	0	0	0	0	0	0	0	1	0	0	0	0
9036	MOC	1	14	0	4	0	1	0		0								11.35	10900	385500	1.01	3	.46000001	.47		8	0	0	0	0	0	0	0	3	0	0	0	0	0	0	0	0	0	0	0	0	0	0	0
1938	HBH	0	14	0	4	2	1	1		0								11.25	14015	471500	.75	5.5	.28	1.23	4		0	0	0	0	0	0	0	3	0	0	0	1	0	0	0	0	0	0	0	0	0	0	0
7516	Hemorio	0	14	0	4	2	1	1		0								12.463333	11200	338900	.95999998	3	.207	.9066667			0	0	0	0	0	0	0	3	1	0	0	0	0	0	0	0	0	0	0	0	0	0	0
8171	ITACI SP	0	14	0	4	2	1	0		0								7.7666669	11496.667	394000	.61000001	8.6866665	.463	5.21	11.433333	15	0	0	0	0	0	0	0	0	0	0	0	0	0	0	0	0	0	0	1	0	0	0	0
1695	HBH	0	16	0	1	2	1	1		1	15/08/2014	D570	*J989	*D570				13.5	1140	416000	1.01	4	.25	.93000001		3	0	0	0	0	0	0	0	3	0	0	0	0	0	0	0	1	0	0	0	0	0	0	0
3385	Hemope	0	15	0	1	0		1		0								8.7333336	15466.667	663666.6666999999	.36000001	16.9	.56699997	10.886666	3.6500001	125	0	0	0	0	0	0	0	0	0	1	0	0	0	0	0	0	1	0	0	0	0	0	1
8175	ITACI SP	1	14	0	2	0	1	1		0								8.4666662	11160	448000	.56333333	6.0766668	.62699997	4.3966665	14.8	3	0	0	0	0	0	0	0	0	0	0	0	0	0	0	0	1	0	0	1	0	1	0	1
1914	HBH	1	15	0	2	0	1	0		0								11.2	8093.3335	106333.3333	.82999998	4.9499998	.58999997	.76999998	3.0999999	3	0	0	0	0	0	0	0	3	0	0	0	0	0	0	0	0	0	0	0	0	0	0	0
9023	MOC	1	14	0	4	0	1	1		0								10.7	6100	177500	.75	8.5	.63999999	2.6500001		3	0	0	0	0	0	0	0	3	0	0	0	0	0	0	0	1	0	0	0	0	0	0	0
2053	HBH	0	14	0	4	0	1	1		0								7.5666666	12663.333	378766.6667	.60000002	14.7	.44	1.49		3	0	0	0	0	0	0	0	0	0	0	0	0	0	0	0	0	0	0	0	0	0	0	0
2015	HBH	1	15	0	4	0	1			0								8.6999998	12300	598000	.55000001	6.9000001	1.2	1.4			0	0	0	0	0	0	0	0	0	0	0	0	0	0	0	0	0	0	0	0	0	0	0
1886	HBH	1	15	0		2	1	0		0								9.1000004	18400	640000	.5	5	.52999997	1.97	21	4	0	0	0	0	0	0	0	0	0	0	0	0	0	0	0	0	0	0	0	0	1	0	1
1891	HBH	0	14	0	4	2	1	1		0								12.466666	11710	379866.6667	.755	10.966666	.25	.80000001	3.25	3	0	0	0	0	0	0	0	3	0	0	0	0	0	0	0	0	0	0	0	0	0	0	0
6349	Hemorio	0	13	0	4	0	1	1		0								10.5	6876.6665	274400	.61000001	3.5469999	.27000001	1.03	1.7	8	0	0	0		0	0		3	0	0	0	0	0	0	0	1	0	0	0	0	0	0	0
8360	JFO	0	15	0	4	0	1	1		0								8.1333332	11400	375333.3333	.30000001	8.2333336	.47999999	.88	9.333333	3	0	0	0	0	0	0	0	0	0	0	0	0	0	0	0	0	0	0	0	0	0	0	0
2046	HBH	0	14	0	2	0	1	1		0								10.1	14200	527766.6666999999	.76999998	8.2666664	.090000004	.44	28.533333	15	0	0	0	0	0	0	0	0	0	0	0	0	0	0	0	1	0	0	1	0	0	0	0
6377	Hemorio	1	15	0	1	0	1	1		0								8.3500004	12150	403250	.49666667	9.1000004	.33000001	1.1766666	3.95	42	0	0	0	0	0	0	0	0	0	0	0	0	0	0	0	1	1	1	0	0	1	0	0
4148	Hemope	0	13	0	4	0	1	0		0								7.2333331	21210	390000	.60500002	12	.28999999	1.04			0	0	0	0	0	0	0	0	0	0	0	0	0	0	0	0	0	0	0	0	0	0	0
8228	ITACI SP	1	14	0	4	2	1	1		0								8.666667	16916.666	480000	.51333332	4.4299998	.46700001	1.4400001	5.4000001	16	0	0	0	0	0	0	0	1	0	0	0	0	0	0	0	1	0	0	1	0	1	1	1
10032	HBH	0	15	0	4	0	1			0								7.5333333	7796.6665	413300	.44499999	15	.44	3.6800001	9.5333338	15	0	0	0	0	0	0	0	0	0	0	0	1	0	0	0	0	0	0	1	0	0	0	0
1899	HBH	1	15	0	4	2	1	1		0								11.6	9300	157000	.57999998		.44999999	.81999999		3	0	0	0	0	0	0	0	3	0	0	0	0	0	0	0	0	0	0	0	0	0	0	0
5788	Hemorio	0	15	0	2	0	1	1		0								7.3833332	11373.333	386833.3333	.62666667	8.0190001	.34666666	1.8166667	4.5999999	3	0	0	0	0	0	0	0	0	0	0	0	0	0	0	0	0	0	0	1	0	0	0	0
7324	Hemorio	1	15	0	2	0	1	0		0								8.2633333	12800	490900	.32666665	8.8999996	.40700001	2.2	4.9666667	86	0	0	0	0	0	0	0	0	0	1	0	1	0	0	0	1	1	1	0	0	1	0	1
4164	Hemope	1	14	0	4	0	1	0		0								5.9499998	11320	593500	.465	19.1	.38	2.9300001		17	0	0	0	0	0	0	0	0	0	0	0	0	0	0	0	1	0	1	0	0	0	0	0
8370	JFO	1	14	0	1	0	1	1		0								9.2666664	14066.667	684666.6666999999	.47	15.266666	.54000002	2.0650001	21	1	0	0	0	0	0	0	0	0	0	0	0	0	0	0	0	1	0	0	0	0	1	0	1
9033	MOC	1	14	0	4	0	1	1		0								9.8000002	12133.333	514000	.46000001	11	.57999998	2.46		15	0	0	0	0	0	0	0	0	0	0	0	0	0	0	0	0	0	0	0	0	0	0	0
5974	Hemorio	1	14	0	4	0	1	0		0								9.0466671	15866.667	599666.6666999999	.47	9.8599997	.43700001	1.8833333	2.8333333	127	0	0	0	0	0	0	0	0	0	1	0	0	0	0	0	0	1	1	0	1	0	0	1
8359	JFO	0	14	0	1	0	1	1		0								9.8999996	6766.6665	145666.6667	.72000003	3.4666667	.73299998	3.3333333	30	3	0	0	0	0	0	0	0	2	0	0	0	0	0	0	0	0	0	0	0	0	0	0	0
1875	HBH	1	15	0	2	2	1	1		0								10.483334	7423.3335	254200	.69	3.5666666	.23999999	.73000002	3.7		0	0	0	0	0	0	0	3	0	0	0	0	0	0	0	0	0	0	0	0	0	0	0
2117	HBH	0	14	0	2	0	1	1		0								12.433333	6399.6665	124633.3333	.67000002	2.8333333	.44	1.86			0	0	0	0	0	0	0	3	0	0	0	0	0	0	0	0	0	0	0	0	0	0	0
1911	HBH	0	15	0	2	0	1	1		0								13.3	7044.5	217600	.62	2	.25	.40000001			0	0	0	0	0	0	0	3	0	0	0	0	0	0	0	0	0	0	0	0	0	0	0
1812	HBH	0	16	0	2	2	1	0		0											1.09		.23999999	.31999999			0	0	0	0	0	0	0	0	0	0	0	0	0	0	0	0	0	0	0	0	0	0	0
3471	Hemope	0	14	0	4	0	1	1		0								7.2333331	24066.666	636333.3333000001	.41333333	17.200001	.87300003	2.3399999		55	0	0	0	0	0	0	0	0	0	1	0	0	0	0	0	1	0	0	0	0	0	0	1
2031	HBH	0	15	0	4	0	1	1		0								12.266666	9133.333	296133.3333	.61000001	3.2333333	.28999999	1.38			0	0	0	0	0	0	0	3	0	0	0	0	0	0	0	0	0	0	0	0	0	0	0
1953	HBH	1	15	0	1	0	1	1		0								10.7	6545	327550	.54000002	1.45	.43000001	1.13	2.5999999		0	0	0	0	0	0	0	3	0	0	0	0	0	0	0	0	0	0	1	0	0	0	0
6520	Hemorio	0	16	0	4	2	1	2		0								14.733334	9243.333	109166.6667	.70999998	2	.245	.84500003	.1	3	0	0	0	0	0	0	0	3	0	0	0	0	0	0	0	1	0	1	0	0	0	0	0
8185	ITACI SP	0	16	0	4	2	1	1		0								10.7	7923.3335	421000	.63333333	2.4933333	.42300001	1.0599999	18.566668	8	0	0	0	0	0	0	0	0	0	0	0	1	0	0	0	1	0	0	1	0	0	0	1
4153	Hemope	1	15	0	4	2	1	1		0								10.05	5425	160500	.69999999	4.6999998	.40000001	.57999998			0	0	0	0	0	0	0	3	0	0	0	0	0	0	0	0	0	0	0	0	0	0	0
9105	MOC	0	15	0	4	0	1	1		0								9.1333332	10600	455333.3333	.48666668	6.6999998	.44999999	1.3099999		3	0	0	0	0	0	0	0	0	0	0	0	0	0	0	0	1	0	0	1	0	0	0	0
8987	MOC	1	15	0	4	0	1	1		0								12.1	9566.667	241000	.43000001	5.5999999	.30000001	.82999998			0	0	0	0	0	0	0	3	0	0	0	0	0	0	0	0	0	0	0	0	0	0	0
8994	MOC	0	15	0	1	0	1	1		0								10.433333	8666.667	511666.6667	.70499998	7.5	.62	.72000003		3	0	0	0	0	0	0	0	0	0	0	0	0	0	0	0	0	0	0	1	0	0	0	0
3517	Hemope	0	15	0	4	0	1	1		0								6.6666665	11233.333	351333.3333	.41999999	11.4	.41499999	2.615		3	0	0	0	0	0	0	0	0	0	0	0	0	0	0	0	0	0	0	0	0	0	0	0
1871	HBH	1	15	0	2	2	1	0		0								6.8000002	11755	395100	.79000002	12.3	.315	3.115	11.9		0	0	0	0	0	0	0	0	0	0	0	0	0	0	0	0	0	0	0	0	0	0	1
2072	HBH	0	14	0	2	0	1	1		0								9.7333336	5690.6665	145200	.44	11.4	.28999999	.37	43	8	0	0	0	0	0	0	0	0	0	0	0	0	0	0	0	0	0	0	1	0	0	0	0
8223	ITACI SP	1	15	0	4	2	1	1		0								7.3000002	8593.333	703666.6666999999	.63333333	4.79	.58700001	3.6866667	15.033334	3	0	0	0	0	0	0	0	0	0	0	0	0	0	0	0	1	0	0	1	0	1	0	1
8221	ITACI SP	1	15	0	4	0	1	1		0								7	14303.333	738333.3333000001	.38	13.9	.34999999	4.7166667	3.1333334	17	0	0	0	0	0	0	0	0	0	0	0	0	0	0	0	1	0	0	1	0	1	0	1
3543	Hemope	1	14	0	4	0	1	1		0								9.5333338	12000	467333.3333	.41499999	11.2	.33500001	3.415	6.6999998	18	0	0	0	0	0	0	0	0	0	0	0	0	0	0	0	1	1	0	0	1	0	0	1
1864	HBH	1	15	0	2	2	1			0								7.9966664	8376.667	261666.6667	.51999998	10.333333	.46000001	4.3449998	20.799999	3	0	0	0	0	0	0	0	0	0	0	0	0	0	0	0	1	0	0	1	0	1	0	0
8995	MOC	0	15	0	2	0	1	0		0								12.633333	6700	138333.3333	.80000001	5.0500002	.34	1.11		15	0	0	0	0	0	0	0	3	0	0	0	0	0	0	0	0	0	0	0	0	0	0	0
1916	HBH	0	15	0	4	2	1	1		0								12.3	8983	111250	.91000003	3.5	.50999999	1.48	4.1999998	0	0	0	0	0	0	0	0	3	0	0	0	0	0	0	0	1	0	1	0	0	0	0	0
3493	Hemope	0	15	0	1	0	1	1		0								7.3333335	20973.334	308666.6667	.51499999	11.65	.56999999	4.1599998	2.4666667	105	0	0	0	0	0	0	0	0	0	1	0	0	0	0	0	0	1	0	0	0	0	0	1
7442	Hemorio	0	17	0	2	2	1	1		0								7.7233334	11416.667	391133.3333	.62	9.6433334	.403	2.4300001	2.0333333	3	0	0	0	0	0	0	0	0	0	0	1	0	0	0	0	0	0	0	0	0	0	0	0
1935	HBH	1	14	0	5	0	1	0		0								8.9666662	12696.667	468100	.19	12.633333	1.0599999	1.09	2	93	0	0	0	0	0	0	0	0	0	1	0	0	0	0	0	1	1	0	0	1	1	1	1
9008	MOC	1	14	0	4	0	1	1		0								7.5	14366.667	556333.3333000001	.86000001	12.833333	.69	3.4300001		15	0	0	0	0	0	0	0	0	0	0	0	0	0	0	0	1	0	0	0	0	0	0	0
7277	Hemorio	1	13	0	2	0	1	0		0								7.5999999	7565.3335	482966.6667	.49000001	8.6269999	.477	3.0166667	13.5		0	0	0	0	0	0	0	0	0	0	0	0	0	0	0	0	0	1	0	0	0	0	0
6756	Hemorio	1	14	0	4	0	1	1		0								7.9200001	12020	330333.3333	.51333332	9.2279997	.373	1.7366667		3	0	0	0	0	0	0	0	2	0	0	0	0	0	0	0	1	0	1	0	0	0	0	0
1873	HBH	1	15	0	4	2	1	1		0								12.7	7980	185666.6667	.64999998	.89999998	.26499999	.74000001	3		0	0	0	0	0	0	0	3	0	0	0	0	0	0	0	0	0	0	0	0	0	0	0
1837	HBH	0	15	0	4	0	1	1		0								10.3	15406.667	654766.6666999999	.69999999	13	.63499999	1.395	24.5		0	0	0	0	0	0	0	0	0	0	0	0	0	0	0	1	0	0	0	0	0	0	1
8355	JFO	1	15	0	4	0	1	1		0								8.7666664	8800	401000	.65499997	5.1333332	.13	.5	18	5	0	0	0	0	0	0	0	0	0	0	0	0	0	0	0	1	1	0	1	0	0	0	0
9014	MOC	0	14	0	4	0	1	1		0								14.9	5150	238000	.81	2	.27000001	.44		90	0	0	0	0	0	0	0	4	0	1	0	0	0	0	0	0	0	0	0	0	0	0	0
6772	Hemorio	1	14	0	4	2	1	1		0								10.87	9306.667	153433.3333	.56	3.1216667	.20299999	.77666664	3.9000001		0	0	0	0	0	0	0	3	0	0	0	0	0	0	0	0	0	1	0	0	0	0	0
3489	Hemope	0	15	0	1	0	1	0		0								8.833333	12900	381333.3333	.48666668	10.35	1.013	2.9766667	3.3	112	0	0	0	0	0	0	0	0	0	1	0	0	0	0	0	0	1	0	0	0	1	1	1
8974	MOC	0	15	0	4	0	1	1		0								11.866667	6033.3335	150666.6667	.58999997	3.6666667	.30000001	.70999998		0	0	0	0	0	0	0	0	3	0	0	0	0	0	0	0	1	0	0	0	0	0	0	0
1843	HBH	1	15	0	4	2	1	1		0								10.05	16350	104800	.73000002	5.1500001	.41	.99000001		3	0	0	0	0	0	0	0	0	0	0	0	0	0	0	0	0	0	0	0	0	0	0	0
9167	MOC	1	15	0	4	0		1		0								7.6666665	13733.333	569000	.63	18.066668	1.3200001	3.45	3	119	0	0	0	0	0	0	0	0	0	1	0	0	0	0	0	0	1	0	0	0	0	0	0
8270	ITACI SP	1	15	0	4	0	1	1		0								7.8666668	19470	463333.3333	.72666669	10.146667	.74299997	2.0633333	.80000001	114	0	0	0	0	0	0	0	0	0	1	0	1	0	0	0	1	1	1	0	1	0	0	0
8219	ITACI SP	0	15	0	2	0	1	1		0								8.5333338	10973.333	462966.6667	.54000002	6	.34666666	5.2533336	1.4	126	0	0	0	0	0	0	0	0	0	1	0	0	0	0	0	0	1	0	1	0	1	1	1
1918	HBH	1	14	0	4	0	1	0		0								7.8333335	8406.667	313166.6667	.67500001	5.6999998	.49000001	.89999998	34.333332	30	0	0	0	0	0	0	0	0	1	0	0	1	0	0	0	0	0	0	1	0	0	0	0
1877	HBH	0	15	0	5	2	1	1		0								12.1	6034	182366.6667	.65499997	2.2	.58499998	1.485	8.0333338	3	0	0	0	0	0	0	0	3	0	0	0	0	0	0	0	0	0	0	1	0	0	0	0
1826	HBH	1	15	0	4	2	1	1		0								7.2666669	11146.667	299333.3333	.41499999	15.166667	.31	1.0599999	12.5	3	0	0	0	0	0	0	0	0	0	0	0	0	0	0	0	1	0	0	1	0	0	0	0
6743	Hemorio	1	14	0	4	0	1	1		0								7.5999999	11076.667	374500	.46666667	11.4	.72299999	8.876667	10.2		0	0	0	0	0	0	0	0	0	0	0	0	0	0	0	0	0	0	0	0	1	0	0
3481	Hemope	0	14	0	4	2	1	1		0											.65499997	9.3000002	.51499999	1.61		9	0	0	0	0	0	0	0	0	0	0	0	0	0	0	0	1	0	1	0	0	0	0	1
2013	HBH	1	14	0	4	0	1	1		0								8.5699997	11600	861000	.75	27	.43000001	1.89		15	0	0	0	0	0	0	0	0	0	0	0	0	0	0	0	1	0	0	0	0	1	1	1
9243	MOC	0	15	0	1	0	1	1		0								7.8666668	12566.667	431000	.47499999	17.1	.31999999	2.2		8	0	0	0	0	0	0	0	0	0	0	0	0	0	0	0	0	0	0	0	0	0	0	0
1845	HBH	1	16	0	4	2	1	2		0								11.1	15570	286300	.74000001	3.6666667	.18000001	.47	4.9000001	3	0	0	0	0	0	0	0	3	0	0	0	0	0	0	0	0	0	0	1	0	0	0	0
8216	ITACI SP	0	17	0	2	2	1	1		0								10.433333	11193.333	272333.3333	.70333332	3.5766666	.48300001	1.61	5.9499998	8	0	0	0	0	0	0	0	1	0	0	0	0	0	0	0	1	0	0	1	0	1	0	1
8132	ITACI SP	1	17	0	4	0	1	1		0								7.2333331	11613.333	285333.3333	.41	6.4549999	.63700002	1.65	11.4	8	0	0	0	0	0	0	0	0	0	0	0	0	0	0	0	0	0	0	1	0	1	1	1
8165	ITACI SP	0	16	0	4	2	1	0		0								7.2666669	12200	436000	.76999998	8.2333336	.43000001	7.1399999	4.5999999	51	0	0	0	0	0	0	0	0	0	0	0	1	0	0	0	1	0	0	1	0	0	0	0
7534	Hemorio	1	15	0	4	0	1	1		0								9.9350004	3875	122950	.69999999	3.5309999	.215	.84500003	9.1999998	3	0	0	0	0	0	0	0	3	0	0	0	0	0	0	0	1	0	1	1	1	1	1	1
1903	HBH	1	14	0	4	0	1	1		0								10.033334	9833.333	435666.6667	.45500001	5.1333332	.18000001	.60000002	25.733334	3	0	0	0	0	0	0	0	0	0	0	0	0	0	0	0	0	0	0	1	0	0	0	0
3409	Hemope	0	15	0	4	0	1	1		0								6.1500001	8100	327000	.68000001	6.0999999	.36000001	.70999998	8.3999996	6	0	0	0	0	0	0	0	0	0	0	1	0	0	0	0	1	0	1	1	0	0	0	1
5550	Hemorio	1	18	1	1	2	1	0	1	0								6.7600002	19800	486000	.50999999		.63999999	2.1099999		31	0	0	0	0	0	0	0	0	0	0	0	0	0	0	0	0	0	1	0	0	1	0	1
1934	HBH	1	15	0	4	0	1	1		0								12.2	16200	392700	.49000001	2.5999999	.36000001	.64499998		3	0	0	0	0	0	0	0	3	0	0	0	0	0	0	0	0	0	0	0	0	0	0	0
5711	Hemorio	1	15	0	2	0	1	0		0								8.166667	8236.667	485900	.47333333	17.016666	.61699998	1.9299999	10	50	0	0	0	0	0	0	0	0	0	1	0	0	0	0	0	0	0	1	1	0	0	0	0
3941	Hemope	0	15	0	2	0	1	0		0								7.5999999	16310	742000	.63		.5	1.8200001	13	0	0	0	0	0	0	0	0	0	0	0	0	0	0	0	0	0	0	0	0	1	0	0	0
5853	Hemorio	0	17	0	4	0	1	0		1	18/06/2016	D571	*A419				*D571	9.1099997	17600	402733.3333	.74333334	11.426	.74299997	13.19	8	20	0	0	0	0	0	0	0	0	0	0	0	0	0	0	0	1	0	0	1	0	1	0	1
9102	MOC	1	15	0		0	1	1		0								8.333333	13366.667	483666.6667	.27000001	12	.58999997	.86000001		4	0	0	0	0	0	0	0	0	0	0	0	0	0	0	0	1	0	0	0	0	1	0	1
8205	ITACI SP	1	15	0	4	0	1	1		0								9.666667	15993.333	389666.6667	.72000003	9.4566669	.73000002	2	10.333333	129	0	0	0	0	0	0	0	0	0	1	0	0	0	0	0	0	1	0	1	0	0	0	0
8227	ITACI SP	1	15	0	4	0	1	1		0								8.6999998	8196.667	363333.3333	.62	4.6233335	.773	2.7833333	4.6666665	128	0	0	0	0	0	0	0	0	0	1	0	0	0	0	0	1	1	0	1	0	1	1	0
1809	HBH	0	15	0	2	0	1	1		0								7.665	8735	399000	.40000001	6.9499998	.49000001	3.2750001		0	0	0	0	0	0	0	0	0	0	0	0	1	0	0	0	0	0	0	0	0	0	0	0
8400	JFO	1	15	0	1	2	1	0		0								10.5	7700	274500	.62	5.4000001	.505	1.235	32	3	0	0	0	0	0	0	0	2	0	0	0	0	0	0	0	1	0	0	0	0	0	0	0
3940	Hemope	0	14	0	4	0	1	1		0								8.0500002	10300	393500	.55000001	9.3999996	.15000001	.69999999		3	0	0	0	0	0	0	0	0	0	0	0	0	0	0	0	0	0	0	0	0	0	0	0
8353	JFO	0	15	0	2	0	1	1		0								12.4	6175	173000	.80500001	3.8499999	.405	1.505	8		0	0	0	0	0	0	0	3	0	0	1	0	0	0	0	0	0	0	0	0	0	0	0
1898	HBH	1	15	0		2	1	1		0								10.833333	10387.667	357566.6667	.69	5.4666667	.345	1.205	4	8	0	0	0	0	0	0	0	3	0	0	0	0	0	0	0	0	0	0	0	0	0	0	1
1917	HBH	1	15	0	4	0	1	1		0								8.8266668	11756.667	269500	.375	9	.28	.875	29.266666	3	0	0	0	0	0	0	0	0	0	0	0	0	0	0	0	0	0	0	1	0	0	0	1
8143	ITACI SP	0	15	0	1	0	1	2		0								13.25	15145	635000	.66000003	3.1500001	.42699999	1.54	1.1	3	0	0	0	0	0	0	0	3	0	0	0	0	0	0	0	0	0	0	0	0	1	0	1
1892	HBH	1	15	0	2	2	1	1		0								8.7333336	19523.334	281766.6667	.37	16.700001	1.1799999	2.4400001	15.6	4	0	0	0	0	0	0	0	0	0	0	0	0	0	0	0	1	0	0	0	1	1	1	1
5678	Hemorio	1	16	0	2	0	0	1		0								8.7200003	12946.667	375233.3333	.32333332	8.6999998	.36300001	1.7833333	6.1500001	62	0	0	0	0	0	0	0	0	0	1	0	0	0	0	0	1	1	1	0	0	0	1	0
1738	HBH	0	16	0	1	0	1	1		0								9.5333338	11626.333	311300	.61000001	9.1000004	.36000001	1.8033333	12.25	3	0	0	0	0	0	0	0	0	0	0	0	1	0	0	0	1	0	0	1	1	0	0	0
6670	Hemorio	0	14	0	4	0	1	0		0								13.2	10103.333	248500	.68000001	3.7	.235	1.12	.60000002	3	0	0	0	0	0	0	0	3	0	0	0	0	0	0	0	0	0	1	0	0	0	0	0
1776	HBH	0	15	0	2	0	1	1		0								8.8999996	6243.3335	297666.6667	.60333335	4.2333331	.76999998	1.385	19	129	0	0	0	0	0	0	0	0	0	1	0	0	0	0	0	0	1	0	1	0	0	0	0
9686	ITACI SP	0	15	0	4	2	1	1		0								10	12780	407000	.46000001	7.6500001	.495	1.42	7	4	0	0	0	0	0	0	0	0	0	0	0	1	0	0	0	1	0	0	1	0	1	1	1
1788	HBH	0	16	0	2	2	1	1		0								14.05	9515	299000	1.17	6	.41999999	1.59		3	0	0	0	0	0	0	0	3	0	0	0	0	0	0	0	1	0	0	0	0	0	0	0
5526	Hemorio	1	18	1	1	2	1	2	1	0								8.5233335	14933.333	757666.6666999999	.66333336	15.265	.54000002	2.3800001	9.1499996	30	0	0	0	0	0	0	0	0	0	1	0	0	0	0	0	1	0	0	0	0	1	0	0
8378	JFO	0	16	0	4	0	1	1		0								8.833333	9566.667	478333.3333	.70499998	8.1000004	.47	2.9449999	13.5	3	0	0	0	0	0	0	0	0	0	0	0	0	0	0	0	0	0	0	0	0	0	0	0
8983	MOC	0	15	0		0	1	1		0								11.133333	4800	143666.6667	.41999999	7	.74000001	.91000003		3	0	0	0	0	0	0	0	3	0	0	0	0	0	0	0	0	0	0	0	0	0	0	0
8710	JFO	1	15	0	2	0	1	1		0								10.2	6666.6665	265000	.77666664		.30000001	.61000001		3	0	0	0	0	0	0	0	3	0	0	0	1	0	0	0	1	0	0	0	0	0	0	0
1861	HBH	0	15	0	1	0		0		0								13.166667	10130	421366.6667	.91500002	5	.41	1.38	1.35	3	0	0	0	0	0	0	0	3	0	0	0	0	0	0	0	0	0	0	1	0	0	0	0
1884	HBH	1	16	0	4	2	1	1		0								8.04	7149.3335	670566.6666999999	.69	9.5666666	.64999998	1.1900001	19.833334	101	0	0	0	0	0	0	0	0	0	1	0	0	0	0	0	0	0	0	1	0	0	0	0
5751	Hemorio	1	15	0	2	2	1	1		0								8.0366669	15466.667	442433.3333	.46000001	10.613334	.50700003	2.4833333	4	15	0	0	0	0	0	0	0	0	0	0	0	0	0	0	0	1	0	1	1	0	1	0	1
2012	HBH	1	14	0	4	0	1	2		0								9.666667	11546.667	525833.3333000001	.38999999	9.6999998	.87699997	9.9633331	19.549999	8	0	0	0	0	0	0	0	0	0	0	0	1	0	0	0	0	0	0	1	0	1	0	1
3873	Hemope	1	14	0	4	2	1	1		0								7.9000001		539000	.28		.34999999	.80000001		9	0	0	0	0	0	0	0	0	0	0	0	0	0	0	0	1	0	1	1	0	1	0	1
1823	HBH	1	16	0	4	0	1	2		0								9.0666666	7892	347366.6667	.69333333	7.2666669	.245	.58499998	31.133333	8	0	0	0	0	0	0	0	2	0	0	0	0	0	0	1	0	0	0	1	0	0	0	1
1767	HBH	0	15	0	4	2	1	1		0								10.7	19766.666	498333.3333	.55333334	22	.46700001	3.2666667	14.2	3	0	0	0	0	0	0	0	0	0	0	0	0	0	0	0	0	0	0	0	0	0	0	0
7017	Hemorio	0	16	0	4	0	1	1		0								9.7799997	17743.334	515533.3333	.56666666	9.1376667	.60299999	2.7533333	1.1	83	0	0	0	0	0	0	0	0	0	1	0	0	0	0	0	0	1	1	0	0	0	0	0
2018	HBH	0	15	0		2	1	1		0								9.915	8457	122350	.38999999	3.5	.46000001	.99000001	1.4	3	0	0	0	0	0	0	0	3	0	0	0	0	0	0	0	0	0	0	0	0	0	0	0
6547	Hemorio	1	16	0	4	0	1	1		0								9.0166664	12400	437566.6667	.61333334	11.706667	.95700002	3.2366667	6.5	4	0	0	0	0	0	0	0	0	0	0	0	0	0	0	0	1	0	0	1	0	0	0	1
8189	ITACI SP	0	16	0	4	2	1	1		0								11.3	6243.3335	474000	.75333333	1.1633333	.403	1.21	1.5333333	2	0	0	0	0	0	0	0	3	0	0	0	0	0	0	0	1	0	0	1	0	1	0	1
9012	MOC	0	15	0	4	0				0								7.8333335	14633.333	376333.3333	.63	11.666667	.41	5.6199999		8	0	0	0	0	0	0	0	0	0	0	0	0	0	0	0	0	0	0	0	0	0	0	0
3746	Hemope	1	15	0	4	0	1	1		0								8.8999996	7690	252500	.56	6.4499998	.44999999	1.33		8	0	0	0	0	0	0	0	0	0	0	0	0	0	0	0	1	0	0	1	0	0	0	1
3361	Hemope	1	15	0	4	0	1	1		0								7.8499999	21610	657000	.47	12	.70499998	2.605	5.25	104	0	0	0	0	0	0	0	0	0	1	0	0	0	0	0	0	1	0	1	0	1	0	1
8747	JFO	0	16	0	4	0	1	1		0								9.3999996	11700	368333.3333	.58999997	4.9000001	.34	1.7	19	3	0	0	0	0	0	0	0	0	0	0	0	0	0	0	0	0	0	0	0	0	0	0	0
1779	HBH	1	16	0	4	2	1			0								12.7	14300	324000	.72000003	2.0999999	.31999999	.75		4	0	0	0	0	0	0	0	3	0	0	0	0	0	0	0	0	0	0	0	0	1	1	1
6408	Hemorio	0	15	0	4	0	1	1		0								8.8666668	10573.333	474000	.52499998	8.5854998	.565	2.115	10.566667	20	0	0	0	0	0	0	0	2	0	0	0	0	0	0	0	1	1	1	1	0	0	0	0
6369	Hemorio	0	15	0	4	0	1	1		0								8.0866671	6300	406566.6667	.44999999	6.3866668	.34	1.6266667	3.0999999	9	0	0	0	0	0	0	0	0	0	0	0	1	0	0	0	1	0	0	1	0	1	0	1
6623	Hemorio	1	15	0	2	0	1	1		0								7.3533335	12743.333	402566.6667	.46000001	14.34	.537	2.5333333	5.7666669	5	0	0	0	0	0	0	0	0	0	0	0	1	0	0	0	1	0	0	1	0	0	0	0
9490	MOC	1	15	0	4	0	1	0		0								9.0666666	12766.667	580666.6666999999	.38999999	9	.28	.98000002	17	71	0	0	0	0	0	0	0	0	0	1	0	0	0	0	0	1	0	0	1	0	0	0	0
9531	MOC	1	16	0	4	0	1	1		0								9.6333332	11066.667	175666.6667	.54000002	5.8000002	.33000001	.47999999		3	0	0	0	0	0	0	0	1	0	0	0	0	0	0	0	1	0	0	0	0	0	0	0
5840	Hemorio	0	15	0	4	2	1	1		0								8.8199997	15500	486333.3333	.5	10.566	.48300001	3.4066668	7.0999999	15	0	0	0	0	0	0	0	0	0	0	0	0	0	0	0	0	0	0	1	0	1	0	1
9500	MOC	0	16	0	4	2	1	1		0								12.933333	10333.333	275666.6667	.63	3.8333333	.23	.83999997		0	0	0	0	0	0	0	0	3	0	0	0	0	0	0	0	0	0	0	0	0	0	0	0
9114	MOC	1	16	0		2	1	1		0								8.2333336	11466.667	399333.3333	.76999998	14.233334	.73000002	1.85		3	0	0	0	0	0	0	0	0	0	0	0	0	0	0	0	0	0	0	0	0	0	0	1
3387	Hemope	0	15	0	4	2	1	1		0								8.2333336	10700	387666.6667	.66000003		.56	2.8900001		30	0	0	0	0	0	0	0	0	0	0	0	0	1	0	0	1	0	0	0	0	0	0	0
3748	Hemope	0	16	0	2	0	1	1		0								9.8000002	16320	317000	.34666666	10.2	.50999999	1.4133333	6.3000002	112	0	0	0	0	0	0	0	0	0	1	0	0	0	0	0	0	1	0	0	0	1	0	1
9061	MOC	0	15	0	1	0	1	1		1	20/05/2016	J81	*R092	*J81X			*D571	8.7333336	12466.667	579900	.47	9.5	.30000001	1.04	1	101	0	0	0	0	0	0	0	0	0	1	0	0	0	0	0	0	1	0	1	0	0	0	0
8981	MOC	1	15	0	4	2	1	0		0								10.6	8566.667	219000	.70999998	4	.31	.52999997		3	0	0	0	0	0	0	0	3	0	0	0	0	0	0	0	0	0	0	0	0	0	0	0
6728	Hemorio	0	16	0	4	2	1	1		0								10.303333	8476.667	234066.6667	.60666668	6.5763335	.34999999	1.37	22.15	15	0	0	0	0	0	0	0	0	0	0	0	1	0	0	0	0	0	0	1	0	0	0	0
10031	HBH	1	15	0	4	0	1	1		0								7.1833334	10717	368133.3333	.51999998	10.9	.74000001	2.4200001	8.75	3	0	0	0	0	0	0	0	0	0	0	0	0	0	0	0	0	0	0	1	0	0	0	1
8964	MOC	1	16	0	4	2	1	0		0								10.533334	10666.667	541333.3333000001	.74000001	4.5	.47	2.55		3	0	0	0	0	0	0	0	3	0	0	0	0	0	0	0	0	0	0	0	0	0	0	0
1906	HBH	0	17	0	4	0	1	1		0								12.583333	6494	149933.3333	.67000002	3.5	.64999998	1.2	1.55		0	0	0	0	0	0	0	3	0	0	0	0	0	0	0	0	0	0	0	0	0	0	0
1846	HBH	1	15	0	4	0	1	1		0								9.8199997	8180	396333.3333	.58666664	8.333333	1.1950001	2.4849999	16	3	0	0	0	0	0	0	0	0	0	0	0	0	0	0	0	1	0	0	1	0	0	0	0
8159	ITACI SP	0	17	0	1	2	1	1		0								8.5333338	6736.6665	274333.3333	.69333333	3.3150001	.40700001	4.71	20.049999	8	0	0	0	0	0	0	0	0	0	0	0	0	0	0	0	0	0	0	1	1	0	0	0
8624	JFO	1	16	0	4	0	1	0		0								8.6333332	8956.667	249666.6667	.55666667	3.6366668	.28	.73000002	23.200001	8	0	0	0	0	0	0	0	0	0	0	0	0	0	0	0	1	0	0	1	0	1	0	1
1872	HBH	0	14	0	2	0	1	0		0								11.9	5360	143000	.67000002	20	.56999999	.81		0	0	0	0	0	0	0	0	3	0	0	0	0	0	0	0	0	0	0	0	0	0	0	0
8963	MOC	0	16	0	4	0	1	1		0								14.2	5233.3335	119000	.75999999	3.3333333	.18000001	.75999999			0	0	0	0	0	0	0	3	0	0	0	0	0	0	0	1	0	0	0	0	0	0	0
10094	HBH	0	16	0	2	2	1	1		0								11.445	10935	322450	.89999998	3.1500001	.46000001	.87			0	0	0	0	0	0	0	3	0	0	0	0	0	0	0	1	0	0	0	0	0	0	0
8168	ITACI SP	1	16	0	4	2	1	1		0								7.6999998	7236.6665	617000	.42500001	3.7066667	.33500001	1.37	7.8000002	10	0	0	0	0	0	0	0	0	0	0	0	0	0	0	0	1	0	0	1	0	0	0	0
10162	HBH	1	16	0	2	2	1	2		0								10.233334	15413.333	467333.3333	.59666669	8.6000004	.52999997	2.1500001	27	3	0	0	0	0	0	0	0	0	0	0	0	0	0	0	0	0	0	0	0	0	1	1	1
6345	Hemorio	0	16	0	4	0	1	1		0								8.3666668	11943.333	434166.6667	.5		.51999998	2.02	5.5666666	107	0	0	0	0	0	0	0	0	0	1	0	0	0	0	0	1	1	0	0	0	1	0	1
6242	Hemorio	0	17	0	4	2	1	1		0								8.7399998	8045	338500	.63499999	13.085	.57499999	2.24	7	91	0	0	0	0	0	0	0	0	1	1	0	0	0	0	0	0	0	0	1	0	1	0	1
10005	HBH	0	16	0	2	2	1	0		0								7.98	9758	503266.6667	.38999999	9.0333338	.57999998	4.085	26.5	8	0	0	0	0	0	0	0	0	0	0	0	0	0	0	0	1	0	0	1	0	1	0	1
5791	Hemorio	1	15	0	4	0	1	0		0								12.133333	6933.3335	155333.3333	.82999998	2.6930001	.15000001	.28		3	0	0	0	0	0	0	0	3	0	0	0	0	0	0	0	0	0	1	0	0	0	0	0
6786	Hemorio	1	16	0	4	0	1	0		0								7.5999999	13390	455700	.38999999	17.584999	1.1900001	6.5433335	10.466666	15	0	0	0	0	0	0	0	0	0	0	0	0	0	0	0	0	0	0	1	0	1	0	1
8237	ITACI SP	0	15	0	4	0	1	1		0								7.5	9655	336500	.50666666	8.3933334	.74699998	2.5333333	4.0500002	15	0	0	0	0	0	0	0	0	0	0	0	1	0	0	0	1	0	0	1	0	1	1	1
3580	Hemope	0	15	0	4	0	1	0		0								8.6999998	9415	548500	.44999999	11.9	.64499998	2.24		8	0	0	0	0	0	0	0	0	0	0	0	0	0	0	0	0	0	1	1	0	1	0	1
3466	Hemope	1	16	0	4	0	1	1		0								8.6000004	16680	467000	1.08	21	1.77	1.84	1.3	111	0	0	0	0	0	0	0	0	1	1	0	0	0	0	0	1	1	0	1	0	1	0	1
8967	MOC	1	16	0	4	0	1	1		0								6.5999999	16966.666	358000	.57999998	17.833334	.43000001	.79000002		8	0	0	0	0	0	0	0	0	0	0	0	0	0	0	0	0	0	0	0	0	0	0	0
5717	Hemorio	0	16	0	4	0	1	1		0								8.2566671	14700	480666.6667	.91333336	12.213333	.68300003	3.0933332	3.0666666	124	0	0	0	0	0	0	0	0	0	1	0	1	0	0	0	0	1	0	0	1	1	0	0
3437	Hemope	0	16	0	2	0	1			0								12.133333	10930	143333.3333	.91000003	2.8	.57999998	1.01	.80000001		0	0	0	0	0	0	0	3	1	0	0	0	0	0	0	1	0	0	0	0	0	0	0
3402	Hemope	0	16	0	4	0	1	1		0								9.8500004	14300	378500	.46000001	7.3000002	.88999999	4.0149999	8.8500004	120	0	0	0	0	0	0	0	0	0	1	0	0	0	0	0	1	1	0	1	0	0	0	1
5547	Hemorio	1	17	0	4	0	1	1		0								7.6333332	14953.333	392730	.52999997	6.5960002	.36300001	1.71	1.9666667	124	0	0	0	0	0	0	0	0	0	1	0	0	0	0	0	0	1	0	0	0	0	0	0
5781	Hemorio	0	15	0		2	1	1		0								8.3950005	9230	546500	.69	3.78	.285	1.9349999	2	93	0	0	0	0	0	0	0	0	1	1	0	0	0	0	0	0	1	0	1	0	0	0	1
3816	Hemope	0	16	0	4	0	1	1		1	10/02/2018	-	-	-	-	-	-	8.8999996	15590	512000	.56	8.6000004	.40000001	4.5749998		3	0	0	0	0	0	0	0	0	0	0	0	0	0	0	0	0	0	0	0	0	1	1	1
10245	Hemope	0	16	0	1	0	1	1		1	21/02/2017	I609	*G932	*I609			*I619	8.1499996	11340	388000	.50999999	13.4	1.92	5.4400001		76	0	0	0	0	0	0	0	0	0	1	0	0	0	0	0	1	1	0	1	0	0	0	0
3354	Hemope	1	16	0	4	0	1	1		0								8.8000002	25535	483500	.54500002		.54000002	.93000001	10.9	15	0	0	0	0	0	0	0	0	0	0	0	0	0	0	0	1	0	1	1	0	1	0	1
8958	MOC	0	16	0	4	0	1	1		0								12.866667	11733.333	400333.3333	.79000002	6.6666665	.38	.99000001		0	0	0	0	0	0	0	0	3	0	0	0	0	0	0	0	0	0	0	0	0	0	0	0
8357	JFO	1	16	0	2	0	1	1		0								8.6333332	13033.333	448000	.54000002	10	.31999999	.54000002	12	3	0	0	0	0	0	0	0	2	0	0	0	0	0	0	0	0	0	0	0	0	0	0	1
5837	Hemorio	1	15	0	4	0	1	1		0								6.645	12480	661000	.22499999	15.675	.375	1.765	2.55	20	0	0	0	0	0	0	0	0	0	0	0	0	0	0	0	1	1	0	1	0	0	0	0
8166	ITACI SP	0	17	0	4	2	1	1		0								10.666667	9476.667	333000	.80666667	5.2366667	.60699999	2.3766668	11.9	16	0	0	0	0	0	0	0	2	0	0	0	0	1	0	0	1	0	1	1	0	1	1	1
10362	Hemope	1	17	0	2	2	1	1		0								8.3999996	11500	598000	.64999998	11.95	.38999999	1.15		8	0	0	0	0	0	0	0	0	0	0	0	0	0	0	0	1	0	0	0	0	0	0	1
6464	Hemorio	0	15	0	2	0	1	1		0								6.9333334	13366.667	371300	.43000001	9.333333	.46700001	2.6966667	2.0666666	3	0	0	0	0	0	0	0	0	0	0	0	0	0	0	0	0	0	0	0	0	1	0	1
6482	Hemorio	1	17	0	4	2	1	1		1	24/09/2016	D571	*J189	*D571			*J984	6.375	13685	654500	.66000003	11.815	.56	2.29	5.6999998	14	0	0	0	0	0	0	0	0	0	0	0	0	0	0	0	1	0	1	1	1	1	0	1
8131	ITACI SP	1	17	0	2	2	1	1		0								7.8666668	10326.667	585000	.36666667	9.5166664	.66299999	2.1600001	11.15	15	0	0	0	0	0	0	0	0	0	0	1	0	0	0	0	1	0	0	1	0	1	0	1
3356	Hemope	0	16	0	4	2	1	1		0								9.5666666	14060	440500	.65499997		.60299999	1.4933333		16	0	0	0	0	0	0	0	1	1	0	0	0	0	0	0	1	0	0	1	0	0	0	1
8991	MOC	0	16	0	2	2	1	1		0								14.8	6500	214666.6667	1.12	2.6666667	.74000001	1.46			0	0	0	0	0	0	0	3	0	0	0	0	0	0	0	1	0	0	0	0	0	0	0
6935	Hemorio	1	15	0	4	0	1	1		0								10.54	12713.333	375400	.41333333	5.5999999	.32333332	1.3933333	.69999999	8	0	0	0	0	0	0	0	3	0	0	0	0	0	0	0	1	0	0	0	0	1	1	1
6263	Hemorio	1	17	0	1	2	1	1		0								9.9033337	15696.667	447433.3333	.68000001	7.1999998	.49700001	2.5033333	21.549999	10	0	0	0	0	0	0	0	0	0	0	0	0	0	0	0	1	0	0	0	0	0	0	0
1811	HBH	1	16	0	2	2	1	2		0								8.0500002	9390	679500	.61500001	8.6999998	.61500001	4.5900002	18.799999	3	0	0	0	0	0	0	0	0	0	0	0	0	0	0	0	0	0	0	0	1	1	1	1
3524	Hemope	1	16	0	4	0	1	1		0								9.333333	12086.667	651666.6666999999	.43000001	7.6666665	.72000003	1.73	6.9000001	82	0	0	0	0	0	0	0	0	0	1	0	0	0	0	0	0	1	1	0	0	0	0	1
8347	JFO	1	15	0	4	0	1	1		0								7.0999999	15666.667	507000	.60000002	9.2666664	.63	1.67	15.5	8	0	0	0	0	0	0	0	0	0	0	1	0	0	0	0	1	0	1	0	1	1	0	1
1786	HBH	1	16	0	4	0	1	1		0								11.9	7740	91000	.69499999	5.5999999	.34	.88499999		3	0	0	0	0	0	0	0	3	0	0	0	0	0	0	0	0	0	0	0	0	0	0	0
1762	HBH	1	16	0	4	0	1	0		0								6.9499998	12466.667	491333.3333	.47	13.45	.56999999	1.77	9	50	0	0	0	0	0	0	0	0	0	0	0	0	0	0	0	0	0	0	0	0	0	0	0
1806	HBH	1	15	0	4	0	1	1		0								11.4	5159	125500	.64999998	7	.30000001	.51999998		3	0	0	0	0	0	0	0	3	0	0	0	0	0	0	0	0	0	0	0	0	0	0	0
9269	MOC	1	16	0	4	2	1	1		0								8.1333332	10366.667	377666.6667	.69999999	8.166667	.5	1.49		1	0	0	0	0	0	0	0	0	0	0	0	0	0	0	0	1	0	0	0	0	0	0	0
1728	HBH	1	16	0	4	0	1	1		0								8.0666666	11136.667	468833.3333	.46000001	11.1	.41	2.04		8	0	0	0	0	0	0	0	0	0	0	0	0	0	0	0	0	0	0	0	0	0	0	0
5812	Hemorio	0	16	0	4	0	1	1		0								10.533334	14066.667	437666.6667	1.23	9.8000002	.33666667	1.7366667	2.3333333	123	0	0	0	0	0	0	0	0	0	1	0	0	0	0	0	1	1	0	0	0	0	0	0
1721	HBH	1	16	0	1	2	1	1		0								9.3233337	8853.333	462333.3333	.89499998	8.6999998	.23	.38999999	42.5	15	0	0	0	0	0	0	0	2	0	0	0	0	0	0	0	1	0	0	1	0	0	0	0
8229	ITACI SP	0	17	0	2	2	1	1		0								9.833333	4773.3335	406333.3333	.51999998	8.8933334	.713	1.98	11.9	30	0	0	0	0	0	0	0	0	0	0	0	0	0	0	0	1	0	0	1	0	1	0	1
5531	Hemorio	0	18	1	2	2	1	1	1	0								7.6566668	15426.667	409300	.51666665	9.8999996	.75700003	4.0900002	2.3333333	8	0	0	0	0	0	0	0	0	0	0	0	0	0	0	0	0	0	0	0	0	1	0	1
3347	Hemope	1	16	0	1	0	1	1		0								8.75	6515	287500	.41	7.8000002	.18000001	.72000003	8.8000002	53	0	0	0	0	0	0	0	0	0	0	0	0	1	0	0	1	0	0	1	0	0	0	1
4199	Hemope	1	17	0	1	2	1	1		0								10.6	11330.667	220000	3.3499999	3	.34999999	.63999999			0	0	0	0	0	0	0	3	0	0	0	0	0	0	0	0	0	0	1	0	1	1	1
1808	HBH	0	16	0	4	2	1	1		0								8.71	8765.667	315366.6667	.38	11.866667	.56999999	6.1100001	15.7	3	0	0	0	0	0	0	0	0	0	0	0	0	0	0	0	0	0	0	1	0	0	0	0
9985	HBH	0	16	0	4	2	1	1		0								11.2	4916.6665	328333.3333	.60000002	4.6999998	.54299998	1.6133333	39.5	3	0	0	0	0	0	0	0	0	0	0	0	0	0	0	0	0	0	0	1	0	0	0	1
1753	HBH	0	16	0	4	2	1	1		0								9.9666662	7426	386500	.86000001	2.8333333	.61000001	1.8933333	9.2666664	3	0	0	0	0	0	0	0	3	1	1	0	0	0	0	0	0	0	0	1	0	0	0	0
8240	ITACI SP	1	17	0	4	2	1	0		0								11.833333	10116.667	165000	.78666669	2.3	.36700001	.78666669	.76666665	4	0	0	0	0	0	0	0	3	0	0	0	0	0	0	0	1	0	0	0	0	1	0	1
3313	Hemope	0	16	0	4	0	1	1		0								10.766666	13056.667	380000	.45333332	9.6999998	.17	1.605	5.8499999	78	0	0	0	0	0	0	0	0	0	1	0	0	0	0	0	1	1	0	1	0	0	0	0
1714	HBH	0	16	0	2	0	1	1		0								11.3	7100	240766.6667	.87	1.3	.37	.875	3	8	0	0	0	0	0	0	0	3	0	0	0	0	0	0	0	0	0	0	0	0	0	0	0
1758	HBH	1	16	0	2	0	1	1		0								8.2966671	12916.667	387000	.38333333	21.5	.73299998	3.3566666	4.9333334	90	0	0	0	0	0	0	0	0	0	1	0	0	0	0	0	0	1	0	1	0	0	0	1
3598	Hemope	1	16	0	4	2	1	1		0								7.8333335	11895	496500	.47999999	15.5	.69	1.76		0	0	0	0	0	0	0	0	0	0	0	0	0	0	0	0	0	0	0	0	0	0	1	0
1648	HBH	1	17	0	4	0	0	0		0								6.9299998	12900	535500	.57999998	16	.75	2.0999999	9	9	0	0	0	0	0	0	0	0	0	0	0	0	0	0	0	1	0	0	0	0	0	0	0
8361	JFO	0	16	0	2	0	1	1		0								8.0666666	10233.333	541333.3333000001	.72000003	11.2	1.765	6.5633335	7	4	0	0	0	0	0	0	0	0	0	0	1	0	0	0	0	1	0	0	1	0	1	0	1
8157	ITACI SP	0	17	0	1	2	1	1		0								8.0333338	6306.6665	815333.3333000001	.80666667	11.56	.49000001	2.8633332	21.799999	33	0	0	0	0	0	0	0	0	0	1	0	1	0	0	0	1	0	0	1	0	1	0	1
6496	Hemorio	1	16	0	4	2	1	1		0								7.7433333	13586.667	433866.6667	.46000001	9.5866671	.45300001	1.6333333	4.5333333	4	0	0	0	0	0	0	0	0	0	0	0	0	0	0	0	0	0	0	1	0	1	0	1
1719	HBH	1	17	0	4	2	1	1		1	28/05/2017	I270	*I509	*I279	*I270	*D571	*K829*Y836	10	9705.667	718000	.56	9.7333336	.875	3.6400001	17	149	0	0	0	0	0	0	0	0	0	1	0	1	0	0	0	1	1	1	1	1	1	1	1
8972	MOC	0	16	0	4	0	1	0		0								8.6999998	21266.666	662333.3333000001	.75	14.5	.49000001	1.04		3	0	0	0	0	0	0	0	0	0	0	0	0	0	0	0	0	0	0	0	0	0	0	0
9515	MOC	0	16	0	4	0	1	0		0								8.7333336	13600	366333.3333	.40000001	12.5	.51999998	1.23		3	0	0	0	0	0	0	0	0	0	0	0	0	0	0	0	0	0	0	0	0	0	0	0
3392	Hemope	1	16	0	4	0	1	1		0								8.6999998	6720	526000	.64999998	10.9	.88	1.52	6.3000002	123	0	0	0	0	0	0	0	0	0	1	0	0	0	0	0	0	1	0	1	0	1	1	1
10342	Hemope	1	16	0	2	2	1	1		0											.63		.23999999	.49000001		8	0	0	0	0	0	0	0	1	0	0	0	0	0	0	0	1	0	0	1	0	0	0	0
8918	MOC	1	16	0		2	1	0		0								9.4333334	11400	485333.3333	.70999998	13.25	.92000002	2.21	2	127	0	0	0	0	0	0	0	0	0	1	0	0	0	0	0	0	1	0	0	0	0	0	0
1730	HBH	1	16	0	4	0	1	1		0								12.4	7350	191000	.94	2.2	.63999999	2.24	4		0	0	0	0	0	0	0	3	0	0	0	0	0	0	0	0	0	0	0	0	0	0	0
6821	Hemorio	0	16	0	4	0	1			0								9.4966669	9083.333	404000	.58333331	8	.39700001	1.4400001	8.8000002			0	0	0	0	0		0	0	0	0	0	0	0	0	0	0	0	1	0	0	0	0
3477	Hemope	1	16	0	1	0	0			0								9.1000004	10800	558000	.41499999	10.8	.43000001	1.255	13.4	15	0	0	0	0	0	0	0	0	0	0	0	0	0	0	0	1	0	0	1	0	0	0	1
9398	MOC	1	16	0	4	2	1	1		0								8.6999998	12833.333	369333.3333	.75	9.333333	.51999998	.94		4	0	0	0	0	0	0	0	0	0	0	0	0	0	0	0	1	0	0	0	0	0	0	0
1696	HBH	1	17	0	2	2	1	0		0								11.833333	5906.6665	342333.3333	.88	4.3333335	.17	.64999998			0	0	0	0	0	0	0	3	0	0	0	0	0	0	0	0	0	0	0	0	0	0	0
6011	Hemorio	1	16	0	2	2	0	1		0								11.9	6863.3335	192000	.75333333	2.063	.183	.68333334	.1		0	0	0	0	0	0	0	3	0	0	0	0	0	0	0	0	0	0	0	0	0	0	0
9697	ITACI SP	1	16	0	4	2	1	0		0								8.2666664	8573.333	345333.3333	.66000003	3.0133333	.493	2.6800001	16.1	3	0	0	0	0	0	0	0	0	0	0	0	0	0	0	0	0	0	0	1	0	1	0	1
5936	Hemorio	0	17	0	1	2	1	1		0								11.4	12650	409000	.67333335	3.5	.46000001	1.64			0	0	0	0	0	0	0	3	0	0	0	0	0	0	0	1	0	0	0	0	0	0	0
3343	Hemope	1	16	0	4	2	1	1		0								5.1500001	12025	510000	1.38	8.1000004	.33000001	1.17	4.5	37	0	0	0	0	0	0	0	0	0	1	1	0	0	0	0	1	0	0	1	0	1	0	1
8241	ITACI SP	0	17	0	4	2	1	1		0								11.833333	6080	482000	.81	4.0300002	.28999999	.76333332	.94999999	0	0	0	0	0	0	0	0	3	0	0	0	1	0	0	0	1	0	0	1	0	1	1	1
8808	MOC	1	19	1	4	4	1	1	1	1	05/04/2015	K802	*A419	*K830	*K802		*D571	7.1999998	8810.333	521333.3333	.74000001	7.5999999	1.36	3.71		31	0	0	0	0	0	0	0	0	0	0	0	0	0	1	0	1	0	0	1	0	1	1	1
3472	Hemope	1	17	0	4	2	1	1		0											.38999999		.22	.41		8	0	0	0	0	0	0	0	0	0	0	0	0	0	0	0	1	0	0	1	0	1	1	1
8701	JFO	1	17	0	2	0	1	0		0								7.2666669	7633.3335	389666.6667	.47	5.6999998	.37	.98000002	10.333333	3	0	0	0	0	0	0	0	0	0	0	0	0	0	0	0	1	0	0	1	0	0	0	0
1687	HBH	0	17	0	4	0	1	1		0								7.4400001	8855	528100	.47	15.75	.18000001	1.3	5.0500002	3	0	0	0	0	0	0	0	0	0	0	0	0	0	0	0	0	0	0	0	0	0	0	1
3659	Hemope	0	16	0	4	2	1	1		0								9.3999996	14453.333	465666.6667	.55000001	7.0999999	4.0100002	9.9966669	14.7	5	0	0	0	0	0	0	0	0	0	0	0	0	0	0	0	1	0	0	0	0	0	0	0
1701	HBH	1	17	0	4	0	1	1		0								7.9333334	6176.6665	215000	.5	3.7666667	.537	2.0899999	39	0	0	0	0	0	0	0	0	0	0	0	0	1	0	0	0	0	0	0	1	0	0	1	1
8163	ITACI SP	0	17	0	1	2	1	2		0								8.1000004	6310	388000	.93000001	10.05	.47	1.715	22.9	15	0	0	0	0	0	0	0	1	0	0	0	0	0	0	0	1	0	0	1	0	0	0	0
8925	MOC	1	17	0	1	0	1	1		1	13/04/2016	D571	*A419	*J189			*D571	9.1000004	11190	560000	.51999998	5.7666669	.75999999	1.67		50	0	0	0	0	0	0	0	0	0	1	0	0	0	0	0	1	0	0	1	0	1	0	0
6053	Hemorio	1	16	0	2	2	1	1		0								10.83	7100	130533.3333	.69999999	2.8615	.22	.85333335	1.4	3	0	0	0	0	0	0	0	3	0	0	0	0	0	0	0	0	0	0	0	0	0	0	0
1727	HBH	1	17	0	4	0	1			0								12.3	15463.333	421200	.755	4.8666668	.27000001	.85500002		0	0	0	0	0	0	0	0	3	0	0	0	0	0	0	0	0	0	0	0	1	0	0	0
4248	Hemope	1	16	0	4	0	0	1		0								6.6999998	15830	334500	.52999997	19.200001	.81999999	3.355		54	0	0	0	0	0	0	0	0	0	1	0	0	0	0	0	1	0	1	1	0	1	1	1
1852	HBH	0	16	0	4	0	1	1		0								12.2	17390	325500	1.035	4.8000002	.47999999	1.25		3	0	0	0	0	0	0	0	3	0	0	0	0	0	0	0	0	0	0	0	0	0	0	0
1644	HBH	0	17	0	4	0	1	1		0								9.1333332	11069	371333.3333	.55000001	12.233334	.495	2.75	3	126	0	0	0	0	0	0	0	0	0	1	0	0	0	0	0	0	1	0	1	1	0	0	0
3441	Hemope	0	17	0		2	1			0								8.3666668	14765	459000	.47	10.4	.48500001	2.5050001	5.4000001	8	0	0	0	0	0	0	0	0	0	0	0	0	0	0	0	1	0	0	1	0	0	0	1
8945	MOC	1	17	0	4	2	0	1		0								8.3000002	11800	629500	.62	7.5	.62	2.3199999	15	8	0	0	0	0	0	0	0	0	0	0	0	0	0	0	0	1	0	0	0	0	0	0	0
5815	Hemorio	0	17	0	4	2	1	1		0								9.3000002	8703.333	350700	.69999999	9.0333338	.34999999	1.8066666	14.3	127	0	0	0	0	0	0	0	0	1	0	0	0	0	0	0	1	1	1	1	1	1	0	1
1669	HBH	1	17	0	2	2	1	1		0								9.3950005	11790	327600	.72000003	5.6500001	.28999999	1.12		3	0	0	0	0	0	0	0	1	0	0	0	0	0	0	0	1	0	0	0	0	0	0	1
8907	MOC	0	17	0	4	0	1	1		0								7.6999998	14933.333	424933.3333	.74000001	4.5	2.49	3.8699999	9	51	0	0	0	0	0	0	0	2	0	1	0	0	0	0	0	1	0	0	0	0	0	0	0
8424	JFO	0	17	0	4	0	1	0		0								8.8666668	9033.333	359000	.58333331	9.2333336	.49000001	1.3833333	4.75	3	0	0	0	0	0	0	0	0	0	0	0	0	0	0	0	1	0	0	0	0	0	0	1
3342	Hemope	0	17	0	4	2	1	1		1	22/03/2017	D571	*J960	*R402	*I620	*D571		9.5	13790	289000	.69		.25	.94999999		17	0	0	0	0	0	0	0	0	1	0	0	0	0	0	0	1	0	1	1	0	1	1	1
3422	Hemope	1	17	0	4	2	1	1		0								8.5333338	9243.333	439333.3333	.625	6.0500002	.22	.82499999		30	0	0	0	0	0	0	0	1	0	1	0	0	0	0	0	0	0	0	0	0	0	0	0
8949	MOC	1	17	0	4	0	1	1		0								7.6666665	12533.333	364000	.37	10.933333	.30000001	1.35		50	0	0	0	0	0	0	0	0	0	0	0	0	0	0	0	1	0	0	0	0	0	0	0
4169	Hemope	1	16	0	1	2	1	1		0								8.1000004	10760	509000	.64499998	5.8000002	.46000001	1.3099999	23.799999	0	0	0	0	0	0	0	0	0	0	0	0	0	0	0	0	0	0	0	0	0	0	0	0
1838	HBH	1	16	0	4	0	1			0								8.166667	15876.667	477200	.47	8.9333334	.23999999	1.97	11.1	3	0	0	0	0	0	0	0	0	0	0	0	1	0	0	0	0	0	0	1	0	0	0	0
1694	HBH	0	17	0	2	2	1	1		0								9.54	9066.667	393000	.54000002	11	.51999998	4.8433332	2.2	147	0	0	0	0	0	0	0	0	0	1	0	0	0	0	0	0	1	0	0	1	0	0	0
9234	MOC	0	17	0	4	0	1	1		0								7.5999999	10233.333	412333.3333	.58999997	8.333333	.38999999	2.6500001		8	0	0	0	0	0	0	0	0	0	0	1	0	0	0	0	0	0	0	0	0	0	0	0
3352	Hemope	1	17	0	4	0	1	1		0								7	11250	556000	.51999998	16.5	.79500002	4.9899998		0	0	0	0	0	0	0	0	0	0	0	0	0	0	0	0	0	0	0	0	0	0	0	1
8559	JFO	1	16	0	4	0	1	1		0								11.933333	10373.333	285333.3333	1.0549999	4.0500002	.45500001	.685	2.3333333		0	0	0	0	0	0	0	3	0	0	0	0	0	0	0	0	0	0	0	0	0	0	0
1736	HBH	0	17	0	4	0	1	1		0								11.833333	10296.667	227866.6667	.56999999	4.0333333	.62	1.65	21.366667	15	0	0	0	0	0	0	0	0	0	0	0	0	0	0	0	1	0	0	1	1	0	0	1
8344	JFO	1	17	0	4	0	0	1		0								7.1333332	16933.334	536000	.28999999	12.666667	.81999999	2.3266666	12	20	0	0	0	0	0	0	0	0	0	1	1	1	0	0	0	1	0	1	0	0	0	0	0
1666	HBH	1	17	0		2	1	1		0								8.21	13210	591900	.42333335	15.066667	.56999999	11.123333			0	0	0	0	0	0	0	0	0	0	0	0	0	0	0	0	0	0	0	0	0	0	1
5865	Hemorio	1	16	0	4	2	1	1		0								8.6566668	12380	692733.3333000001	.43333334	9.7969999	.583	2.3166666	3.0333333	8	0	0	0	0	0	0	0	0	0	0	0	0	0	0	0	1	0	0	0	0	1	1	1
6433	Hemorio	0	17	0	4	2	1	1		0								9.9666662	14753.333	411833.3333	.66666669	17.916666	.62699997	2.6933334	2.8	126	0	0	0	0	0	0	0	0	0	1	0	0	0	0	0	1	1	0	0	0	0	0	0
8999	MOC	0	18	1	4	2	1	1	1	0								9.6333332	10300	427000	.89999998	12.166667	.50999999	1.22		8	0	0	0	0	0	0	0	0	0	0	0	0	0	0	0	1	0	0	0	0	0	0	1
3289	Hemope	0	17	0	1	0	0	1		0								8.1000004	10170	494500	.46000001	14.8	.54000002	2.1300001	5.3000002	15	0	0	0	0	0	0	0	0	0	0	0	0	0	0	0	0	0	0	1	0	0	0	0
3625	Hemope	1	17	0	4	2	1	1		0								9	29100	422000	.60000002	3.7	.31	.82999998	3.9000001	49	0	0	0	0	0	0	0	0	0	1	0	0	0	0	0	1	1	0	0	0	1	0	1
6073	Hemorio	0	16	0	4	2	1	1		0								8.8000002	12750	545100	.69	7.9000001	.74299997	3.0133333	8.8999996	3	0	0	0	0	0	0	0	0	0	0	0	0	0	0	0	1	0	0	0	0	1	0	1
10081	HBH	0	19	1	4	2	0	1	1	1	10/07/2015	K729	*A419	*D689	*K729			10	12400	283000	.68000001	3.2	3.5899999	6.9899998		8	0	0	0	0	0	0	0	0	0	0	0	0	0	0	0	0	0	0	0	0	0	0	0
6048	Hemorio	1	16	0	4	2	1	2		0								6.9000001	13160	741766.6666999999	.35333332	11.41	.755	2.135	5	3	0	0	0	0	0	0	0	0	0	0	0	0	0	0	0	0	0	0	0	0	0	0	1
8942	MOC	0	17	0	4	2	1	1		0								9.2666664	10100	273666.6667	.58999997	16.033333	.81	2.29	16	30	0	0	0	0	0	0	0	0	0	0	0	0	0	0	0	0	0	0	1	0	1	0	0
1608	HBH	0	17	0	4	0	0	1		0								12	12010	564133.3333000001	.78500003	3.3	.25999999	.88	6	3	0	0	0	0	0	0	0	3	0	0	0	0	0	0	0	1	0	0	0	0	0	0	0
1707	HBH	1	17	0	4	2	1			0								9.1099997	14120	345100	.56999999	9	.38999999	.69999999	18	3	0	0	0	0	0	0	0	0	0	0	0	0	0	0	0	1	0	0	0	0	0	0	0
7328	Hemorio	1	17	0	4	0	1	1		0								8.2399998	12050	321450	.70499998	15.8	.34	.73000002	2.4000001	128	0	0	0	0	0	0	0	0	0	1	0	0	0	0	0	0	1	0	0	0	0	0	0
1797	HBH	1	16	0	1	0	1			0								11.723333	7156.3335	176833.3333	.77999997	1.4333333	.51300001	.88666666	6.0999999		0	0	0	0	0	0	0	3	0	0	0	0	0	0	0	1	0	0	0	1	0	0	0
6624	Hemorio	0	17	0	2	2	1	1		0								10.8	6660	249333.3333	.81666666	2.5	.29333332	1.22		8	0	0	0	0	0	0	0	3	0	0	0	0	0	0	0	0	0	0	0	0	0	0	0
6346	Hemorio	0	16	0	2	2	1	1		0								8.6300001	12700	452666.6667	.72000003	10.3595	.625	5.335	14.55	6	0	0	0	0	0	0	0	0	0	0	0	0	0	0	0	1	0	0	1	0	1	0	1
1684	HBH	0	17	0	4	0	1	0		0								7.7333331	11343.333	330066.6667	.73000002	12	3.3570001	11.076667	10.85	8	0	0	0	0	0	0	0	0	0	0	0	0	0	0	0	0	0	0	1	0	1	1	1
1697	HBH	0	17	0	4	2	1	1		0								10.2	8700	314400	.63499999	7.5	.64499998	3.5250001	10.5	3	0	0	0	0	0	0	0	0	0	0	0	0	0	0	0	1	0	0	0	0	0	0	0
1717	HBH	1	17	0	2	2	1	0		0								7.8666668	7211.6665	368600	.57333332	6.25	.55000001	.83999997	23.6	3	0	0	0	0	0	0	0	0	0	0	0	0	0	0	0	0	0	0	1	0	1	0	1
6271	Hemorio	0	17	0	2	0	1	1		0								11.1	11490	442766.6667	.61333334	5.5473332	.39700001	1.5533333	7.7666669	3	0	0	0	0	0	0	0	0	0	0	0	0	0	0	0	0	0	0	1	0	0	0	0
1659	HBH	0	17	0	2	2	1	1		0								10.14	13750	401200	.53333336	6.7666669	.44299999	1.5866667	13.3	3	0	0	0	0	0	0	0	0	0	0	0	1	0	0	0	1	0	0	1	0	1	0	1
8940	MOC	0	17	0	4	0	1	1		0								7.9666667	9833.333	492000	.565	13.666667	.54000002	1.8	21	50	0	0	0	0	0	0	0	0	0	0	0	0	0	0	0	0	0	0	1	0	0	0	0
1691	HBH	1	17	0	4	2	1	1		0								9.9733334	10956.667	450333.3333	.49666667	9.8500004	.55699998	2.7166667	22	30	0	0	0	0	0	0	0	0	0	0	0	0	0	0	0	1	0	0	1	0	1	0	1
5633	Hemorio	1	16	0	2	2	1	1		0								8.376667	14370	441866.6667	.44666666	6.0700002	.47999999	2.5166667	3.45	3	0	0	0	0	0	0	0	0	0	0	0	0	0	0	0	1	0	1	0	1	0	0	0
9309	MOC	1	17	0	4	0	1	0		0								9.3000002	15833.333	503000	.63	19.233334	.47	1.1799999		0	0	0	0	0	0	0	0	0	0	0	0	0	0	0	0	0	0	0	0	0	0	0	1
5621	Hemorio	0	17	0	4	0	1	1		0								8.6599998	16770	380733.3333	.53333336	14.57	1.0829999	5.1266665	4.3000002	115	0	0	0	0	0	0	0	0	0	1	0	0	0	0	0	1	1	1	0	0	0	0	0
9695	ITACI SP	0	18	1	1	2	0	1	1	0								10.55	17780	568500	.60500002	9.4250002	.88	5.0949998	.89999998	126	0	0	0	0	0	0	0	0	0	1	0	1	0	0	0	1	1	0	0	0	1	0	1
1650	HBH	0	17	0	4	0	1	1		0								9.0333338	16000	378266.6667	.81999999	12.333333	.79500002	5.3049998	2.3	130	0	0	0	0	0	0	0	0	0	0	1	0	0	0	0	0	1	0	1	0	0	0	0
3636	Hemope	1	17	0	4	0	1	1		0								8.8500004	6000	168000	.54000002		.47	1.25		10	0	0	0	0	0	0	0	0	0	0	0	0	0	0	0	0	0	0	1	0	1	0	1
1765	HBH	1	16	0	5	2	1	0		0								10.033334	7503.3335	210366.6667	.63999999	4.8666668	.23	.31999999	3.5999999		0	0	0	0	0	0	0	3	0	0	0	0	0	0	0	0	0	0	0	1	0	0	0
8936	MOC	0	17	0	1	2	1	1		0								12.366667	8466.667	450666.6667	.82999998	7.0666666	.80000001	1.4299999		3	0	0	0	0	0	0	0	3	0	0	0	0	0	0	0	0	0	0	0	0	0	0	0
1677	HBH	1	17	0	4	0	1	0		0								11	5886.6665	330666.6667	.81	2	.26499999	.70499998	14.2	0	0	0	0	0	0	0	0	3	1	0	0	0	0	0	0	0	0	0	1	0	0	0	0
8482	JFO	1	17	0	2	0	1	1		0								7.4333334	11766.667	341000	.81666666	11.333333	.63700002	4.7600002	11	8	0	0	0	0	0	0	0	0	1	0	0	0	0	0	0	1	0	0	0	0	1	0	1
4176	Hemope	1	17	0	2	2	1	1		0								10.7	9993.333	223000	.57999998	3.5999999	.30500001	.81999999	1.2		0	0	0	0	0	0	0	3	0	0	0	0	0	0	0	0	0	0	0	0	1	0	1
10114	HBH	0	17	0	4	2	1	1		0								13.6	14096.667	443533.3333	.74666667	3.4000001	.30666667	1.1033334	4		0	0	0	0	0	0	0	3	0	0	0	0	0	0	0	1	0	0	0	0	1	1	1
5569	Hemorio	0	17	0	4	0	1	1		0								8.3000002	10715	508500	.66000003	9.6000004	.63499999	2.9649999	6.5500002	3	0	0	0	0	0	0	0	0	0	0	1	0	0	0	0	0	0	0	1	0	1	0	1
9990	HBH	0	17	0	4	0	1	1		0								7.8000002	10900	472000	.64499998		.41499999	1.515		8	0	0	0	0	0	0	0	0	0	0	0	0	0	0	0	0	0	0	0	0	0	0	1
8351	JFO	0	17	0	2	0	1	1		0								7.0666666	11366.667	376333.3333	.66000003	9	.41	2.3499999		3	0	0	0	0	0	0	0	0	0	0	0	0	0	0	0	0	0	0	0	0	1	0	1
1508	HBH	0	19	1	2	2	1	1	1	0								11	6580	321000	.67000002	8.8000002	.16	1.0599999		3	0	0	0	0	0	0	0	0	0	0	0	0	0	0	0	1	0	0	0	0	0	0	0
1654	HBH	0	18	1	2	2	1		1	0								13.433333	12460	323566.6667	.76999998	3.3	.315	2.8099999			0	0	0	0	0	0	0	3	0	0	0	0	0	0	0	0	0	0	0	0	0	0	0
9134	MOC	1	18	1	4	2	1	1	1	0								8.3000002	4900	220666.6667	.81999999	6.9666667	.27000001	.66000003		8	0	0	0	0	0	0	0	0	0	0	0	0	0	0	0	1	0	0	0	0	0	0	0
3280	Hemope	1	18	1	4	0	1	1	1	1	21/07/2016	D571	*R571	*E878	*A09X	*D571		7.1999998	8100	342000	1.79	14.8	.44	2.01		30	0	0	0	0	0	0	0	0	0	0	0	0	0	0	0	0	0	0	0	0	1	1	1
8225	ITACI SP	1	17	0	1	2	1	1		1	05/03/2017	D571	*A419	*J988	*D571			10.966666	5123.3335	124666.6667	.505	2.0266666	.405	1	6.4000001	3	0	0	0	0	0	0	0	3	0	0	0	0	0	0	0	1	0	1	1	1	0	0	0
1692	HBH	1	17	0	4	0	1	1		0								8.0933332	14923.333	461533.3333	.86000001	15.4	.43000001	1.92	13.266666	3	0	0	0	0	0	0	0	0	0	0	0	0	0	0	0	1	0	0	1	0	0	0	0
1611	HBH	1	18	1		2	0	1	1	0								9.2633333	8308.333	514366.6667	.69	10	.38999999	1.76		5	0	0	0	0	0	0	0	0	0	0	0	0	0	0	0	1	0	0	1	0	1	0	1
3815	Hemope	0	16	0	4	0	1	1		0								6.4000001	10000	321000	.79000002	7.0999999	.1	1.48		0	0	0	0	0	0	0	0	0	0	0	0	0	0	0	0	0	0	0	1	0	0	0	0
1614	HBH	0	17	0	2	0	1	0		0								10.556666	4599.6665	358066.6667	.62	2.4000001	.41	1.04	41	0	0	0	0	0	0	0	0	0	0	1	0	0	0	0	0	1	0	0	1	0	0	0	0
8336	JFO	1	17	0	4	0	1	0		0								7.1999998	17633.334	419666.6667	.5	12.65	1.0700001	7.0549998		8	0	0	0	0	0	0	0	0	1	0	0	0	0	0	0	1	0	0	0	0	1	1	1
8480	JFO	0	17	0	4	0	1	1		0								7.7333331	12100	429333.3333	.56999999	9.0500002	.40000001	2.4400001	7	8	0	0	0	0	0	0	0	0	0	0	0	0	0	0	0	0	0	0	0	0	1	0	1
9279	MOC	0	17	0	4	0	1	0		0								12.5	10566.667	315666.6667	.93000001	4.3333335	.28	.66000003		0	0	0	0	0	0	0	0	3	0	0	0	0	0	0	0	0	0	0	0	0	0	0	0
6159	Hemorio	0	18	1	2	2	1	1	1	0								9.376667	12640	492866.6667	.66666669	8.0734997	.47	2.6233332	13.2	3	0	0	0	0	0	0	0	0	0	0	0	0	0	0	0	0	0	1	0	0	0	0	0
3291	Hemope	1	18	1	4	2	1	1	1	0								8.666667	6973.3335	317333.3333	.58999997	7.4000001	.523	2.4433334	13.866667	30	0	0	0	0	0	0	0	0	0	0	0	0	0	0	0	1	0	0	1	0	1	1	1
3314	Hemope	1	18	1	4	0	1	1	1	0											.63999999		.63	1.08		36	0	0	0	0	0	0	0	0	0	1	0	0	0	0	0	1	1	0	1	0	1	1	1
9216	MOC	1	17	0	4	2	1	1		0								13.733334	9400	281000	.89999998	4	.17	.19		0	0	0	0	0	0	0	0	4	0	0	0	0	0	0	0	0	0	0	0	0	0	0	0
5446	Hemorio	1	20	1	2	2	0	1	1	1	23/04/2015	D571		*A419	*J989	*D571		8.7600002	19820	476500	.69999999	8.8100004	.30000001	1.1799999	.60000002	122	0	0	0	0	0	0	0	0	0	1	1	0	0	0	0	1	1	0	1	0	1	0	1
3929	Hemope	0	17	0	2	0	1			0								7.6999998	11900	641000	.63		.47	2.52		5	0	0	0	0	0	0	0	0	0	0	1	0	0	0	0	1	0	1	0	0	0	0	0
5654	Hemorio	0	16	0	4	2	1	2		0								9.9899998	10540	544066.6666999999	.69999999	3.9966667	.63999999	2.25	2.3333333	104	0	0	0	0	0	0	0	0	1	1	0	1	0	0	0	1	1	1	1	0	1	0	1
6798	Hemorio	0	17	0	2	2	1	1		0								12.766666	6103.3335	242266.6667	.85000002	3.1370001	.23999999	1.2366667	.1		0	0	0	0	0	0	0	3	0	0	0	0	0	0	0	0	0	1	0	0	0	0	0
1613	HBH	0	17	0	1	0	1	0		0								6.2333331	13000	328666.6667	1.37	16.200001	.47	2.9566667	5.1500001	8	0	0	0	0	0	0	0	0	0	0	0	0	0	0	0	1	0	0	0	0	1	0	1
1734	HBH	0	17	0	4	0	1			0								8.1033335	12292.333	323333.3333	.43666667	15.4	.69300002	2.96	7	3	0	0	0	0	0	0	0	0	0	0	0	0	0	0	0	0	0	0	1	0	0	1	1
5647	Hemorio	0	17	0	2	2	1	0		0								9.6000004	6600	345000	.76999998	9.3999996	.36500001	1.8150001	6.75	35	0	0	0	0	0	0	0	0	0	0	0	0	0	0	0	1	0	0	1	0	0	0	0
9031	MOC	0	17	0	2	0	1	0		0								8.4666662	11200	429333.3333	.69	10.533334	.69	1.7		3	0	0	0	0	0	0	0	0	0	0	0	0	0	0	0	0	0	0	0	0	0	0	0
1674	HBH	0	18	1	4	2	1	0	1	0								13.4	9345	393500	.79000002	2.3499999	.33000001	1.3		3	0	0	0	0	0	0	0	3	0	0	0	0	0	0	0	0	0	0	0	0	0	0	0
8326	JFO	1	18	1	2	0	1	1	2	0								8.3000002	17666.666	500333.3333	.59500003	13.4	.405	1.58		4	0	0	0	0	0	0	0	0	0	0	0	0	0	0	0	1	0	0	0	0	1	0	1
1499	HBH	0	20	1	5	2	1		1	0											.75		.60000002	2.4000001			0	0	0	0	0	0	0	0	0	0	0	0	0	0	0	1	0	0	0	0	0	0	0
1729	HBH	1	17	0	1	2	1			0								12.65	7544.5	129800	.72000003	5	.20999999	.83999997		3	0	0	0	0	0	0	0	3	0	0	0	0	0	0	0	0	0	0	0	0	0	0	0
1544	HBH	0	18	1	1	2	1	1	1	0								8.7666664	5518.3335	274366.6667	.62	4.7666669	.91000003	2.51		8	0	0	0	0	0	0	0	0	0	0	0	0	0	0	0	0	0	0	1	0	1	0	1
5558	Hemorio	0	18	1	2	2	1	2	1	0								8.46	8255	325500	.56	7.3699999	.54000002	2.52	2.2	17	0	0	0	0	0	0	0	0	0	0	0	0	0	0	0	1	0	0	1	0	0	0	0
9050	MOC	1	18	1	4	0	1	1	1	0								10.233334	10400	211333.3333	.63	3.6666667	.23	.51999998		3	0	0	0	0	0	0	0	3	0	0	0	0	0	0	0	1	0	0	0	0	0	0	0
3497	Hemope	1	20	1	4	0	0	1	1	0								7.1999998	23800	238000	.61000001		.36000001	1.8200001			0	0	0	0	0	0	0	0	0	0	0	0	0	0	0	0	0	0	0	0	0	0	0
1705	HBH	1	17	0		2	1	1		0								8.7666664	4333.3335	375666.6667	.64999998	2.7333333	.31666666	.77666664	22.299999	30	0	0	0	0	0	0	0	0	0	0	0	1	0	0	1	1	0	0	1	0	0	0	0
1600	HBH	0	18	1		2	1	1	1	0								11.133333	7023.3335	365600	.80333334	7	.54000002	2.7566667		3	0	0	0	0	0	0	0	0	0	0	0	0	0	0	0	1	0	0	1	0	1	1	1
6584	Hemorio	1	17	0	4	2	1	1		0								11.5	10440	197466.6667	.70999998	2.02	.28	1.1133333	4.6500001	3	0	0	0	0	0	0	0	1	0	0	0	0	0	0	0	0	0	0	0	0	0	0	0
1641	HBH	0	18	1	4	2	1	1	1	0								11	11006.667	372500	.69	10	.22	2.23			0	0	0	0	0	0	0	0	0	0	0	0	0	0	0	0	0	0	0	0	0	0	0
1621	HBH	0	18	1	4	2	0	1	1	0								9.1099997	11086.667	459300	1.24	12.8	.49000001	1.71	4	17	0	0	0	0	0	0	0	0	0	0	1	0	0	0	0	1	0	0	0	0	1	1	1
5968	Hemorio	0	18	1	4	0	1	1	1	0								7.8133335	16826.666	556766.6666999999	.53333336	16.4	.69700003	5.2133331	1.1333333	124	0	0	0	0	0	0	0	0	0	1	0	0	0	0	0	0	1	1	1	0	1	0	0
1636	HBH	1	18	1	4	2	1	1	1	0								7.5900002	7392	200500	.57999998	2.5999999	.38	1.0599999		3	0	0	0	0	0	0	0	3	0	0	0	0	0	0	0	0	0	0	0	0	0	0	0
3903	Hemope	0	18	1	4	2	1		1	0								8.1333332	12140	382666.6667	.66333336	12.9	.447	5.1166668	8.3999996	1	0	0	0	0	0	0	0	0	0	0	0	0	0	0	0	1	0	0	0	0	1	0	1
9208	MOC	1	17	0	4	0	1	1		0								11.166667	8900	494666.6667	.55000001	4.6666665	.36000001	.58999997			0	0	0	0	0	0	0	3	0	0	0	0	0	0	0	0	0	0	0	0	0	0	0
8867	MOC	0	19	1	4	0	1	1	1	1	13/08/2015	D571	*R571	*R040	*D571			7.8666668	8743.333	247333.3333	.98000002	7.5	.80000001	1.63	6	15	0	0	0	0	0	0	0	0	0	0	0	0	0	0	0	1	0	0	1	0	0	0	0
6560	Hemorio	1	17	0	4	0	1	1		0								9.5966663	7286.6665	385033.3333	.50999999	3.8603334	.28999999	1.1	.60000002	8	0	0	0	0	0	0	0	1	0	0	0	0	0	0	0	1	0	1	0	0	0	0	1
1575	HBH	0	18	1	4	0	1		1	0								8.5333338	11156.667	231700	.56999999	13.333333	.97000003	1.29	6.6666665	89	0	0	0	0	0	0	0	0	0	1	0	0	1	0	0	1	1	1	1	1	0	0	1
5487	Hemorio	0	18	1	4	2	1	1	1	0								6.6166668	15410	415166.6667	.67333335	14.56	.40700001	2.3233333	.53333336	18	0	0	0	0	0	0	0	0	0	0	0	0	0	0	0	1	0	0	0	0	1	0	1
5662	Hemorio	1	18	1	4	0	1	0	1	0								9.1099997	10046.667	497600	.51499999	8.2530003	.285	1.3150001	6.0666666	70	0	0	0	0	0	0	0	0	0	1	0	0	0	0	0	0	1	1	1	0	0	0	1
3393	Hemope	1	17	0	4	2	1	0		0								8.2666664	8490	434000	.29499999	10.2	.56999999	1.635	5.3000002	72	0	0	0	0	0	0	0	0	0	1	0	0	0	0	0	1	0	0	1	0	1	1	1
9650	MOC	0	17	0	4	2	1	1		0								13.35	10350	136000	.92000002	2.5	.18000001	.81999999			0	0	0	0	0	0	0	3	0	0	0	0	0	0	0	0	0	0	0	0	0	0	0
7909	Hemorio	1	17	0	4	0	1	1		0								7.6500001	11450	475000	.61000001	14.2	.78500003	7.8200002	2.55	15	0	0	0	0	0	0	0	0	0	0	0	0	0	0	0	0	0	0	1	0	0	0	0
9078	MOC	0	18	1	2	2	0	1	1	0								12.8	6400	160000	.85000002	2.3333333	.38	1.02		3	0	0	0	0	0	0	0	1	0	0	0	0	0	0	0	0	0	0	0	0	0	0	0
1702	HBH	0	17	0	4	0	1	1		0								12.7	11830	314750	1.01	5.0500002	.25	.66000003			0	0	0	0	0	0	0	3	0	0	0	0	0	0	0	1	0	0	0	0	0	0	1
9272	MOC	1	18	1	4	0	1	1	1	0								8.1999998	18500	528666.6666999999	.55000001	8.5	.31	1.04		0	0	0	0	0	0	0	0	0	0	0	0	0	0	0	0	0	0	0	0	0	0	0	0
1658	HBH	0	18	1	4	0	1	0	1	0								13.75	10955	323300	.82499999	4.5500002	.41499999	3.3199999	.89999998		0	0	0	0	0	0	0	3	0	0	0	0	0	0	0	0	0	0	0	0	0	0	0
9139	MOC	0	18	1	4	0	1	0	1	0								9.1333332	13166.667	470666.6667	.70999998	14.833333	.36000001	1.9299999			0	0	0	0	0	0	0	0	0	0	0	0	0	0	0	0	0	0	0	0	0	0	0
1588	HBH	0	18	1	2	2	0	1	1	0								12.333333	8566	310733.3333	.82999998	3.2	.87	6.1999998		3	0	0	0	0	0	0	0	3	0	0	0	0	0	0	0	1	0	0	0	0	0	0	1
7884	Hemorio	0	18	1	4	0	0	0	1	0								9.9333334	11290	468433.3333	.52666664	5.4790001	.86699998	4.6433334	3.1333334	73	0	0	0	0	0	0	0	0	0	0	0	0	0	0	0	0	1	0	1	0	1	0	1
1556	HBH	0	18	1		0	1		1	0								10.7	7165.6665	500800	.52333331	9.666667	.38299999	.95999998	5.4666667	100	0	0	0	0	0	0	0	0	0	1	1	0	0	0	0	1	1	0	1	0	1	1	1
6704	Hemorio	1	19	1	2	2	1	1	1	0								11.43	6146.6665	173033.3333	.76666665	2.8900001	.13	.47499999	1.1333333	3	0	0	0	0	0	0	0	3	0	0	0	0	0	0	0	1	0	1	1	1	0	0	0
3355	Hemope	0	17	0	4	0	1	0		0								8	17400	483000	.60000002		.53500003	3.1099999	5.1999998	53	0	0	0	0	0	0	0	0	0	0	0	0	0	0	0	0	1	0	1	0	0	0	0
8158	ITACI SP	1	19	1	1	2	0	1	1	0								8.5666666	7566.6665	254666.6667	.44666666	6.8133335	.63300002	1.97	9.2666664	8	0	0	0	0	0	0	0	0	0	0	0	0	0	0	0	0	0	0	1	0	1	0	1
8891	MOC	1	18	1	4	2	1	1	1	0								8.2666664	17000	440000	.81	13.166667	.89999998	1.78		50	0	0	0	0	0	0	0	0	0	1	0	0	0	0	0	1	0	0	0	0	1	0	0
8212	ITACI SP	0	18	1	2	2	1	1	1	0								9.6000004	9123.333	355000	.59500003	3.5466666	.58700001	1.37	2.5333333	15	0	0	0	0	0	0	0	2	0	0	0	1	0	0	0	1	0	0	1	0	0	0	0
10372	Hemope	1	18	1	1	2	1		1	0								8.6000004	5445	378500	.565	9	.42500001	.96499997	17.200001	15	0	0	0	0	0	0	0	0	0	0	0	0	0	0	0	1	0	0	1	0	0	0	1
6474	Hemorio	0	18	1	1	2	1	2	1	0								9.6000004	11943.333	327000	.8433333	15.32	.61299998	4.6900001	14.5	3	0	0	0	0	0	0	0	2	0	0	0	0	0	0	0	0	0	1	1	0	1	0	1
8903	MOC	1	18	1	4	2	1	1	2	0								8.166667	12500	656000	.56999999	10.166667	.65499997	2.3900001	16	50	0	0	0	0	0	0	0	0	0	0	0	0	0	0	0	0	0	0	1	0	0	0	0
9403	MOC	0	18	1	4	0	1	1	1	0								8.9333334	11500	348333.3333	.54000002	5.0666666	.30000001	.91000003		3	0	0	0	0	0	0	0	2	0	0	0	0	0	0	0	1	0	0	0	0	0	0	0
8726	JFO	0	18	1	4	2	1	1	1	0								13.4	7900	201666.6667	.62	7.6666665	.285	.99000001	2		0	0	0	0	0	0	0	3	0	0	0	0	0	0	0	0	0	0	0	0	0	0	0
8864	MOC	1	19	1	4	2	1	1	1	0								7.7666669	11200	735666.6666999999	.54000002	11.066667	.75999999	1.27		3	0	0	0	0	0	0	0	0	0	0	0	0	0	0	0	0	0	0	0	0	0	0	1
3261	Hemope	1	18	1	4	4	1	1	1	0								6.9000001	11726.667	341666.6667	6.6399999	3.2	.64999998	.75999999	.80000001	70	0	0	0	0	0	0	0	0	0	1	0	0	0	0	0	0	0	0	0	0	0	0	0
1458	HBH	0	20	1	4	4	1	1	1	1	21/02/2015	D571	*A419		*L984	*D571		7.7849998	14550	356500	.75999999	19	.31999999	2.47	4.5	15	0	0	0	0	0	0	0	0	0	0	1	0	0	0	0	1	0	0	1	0	0	1	1
5427	Hemorio	0	20	1	2	2	1	1	1	1	02/05/2016	D571	*A419	*R074	*D571			9.2033329	11393.333	488933.3333	.83666664	11.633333	.523	5.1700001	1.8333334	17	0	0	0	0	0	0	0	0	0	0	0	0	0	0	0	1	0	1	1	0	1	0	1
3432	Hemope	0	18	1	4	0	1	1	1	0								10.533334	5576.6665	242000	.60000002	3.55	.28	.38		15	0	0	0	0	0	0	0	0	0	0	0	0	0	0	0	1	0	0	1	0	0	0	1
8935	MOC	1	18	1	4	2	1	1	2	0								9.6333332	6266.6665	394000	.68666667	5	.27000001	.38	21.5	8	0	0	0	0	0	0	0	0	0	0	0	0	0	0	0	0	0	0	1	0	0	0	0
8947	MOC	0	18	1	4	0	1	1	1	0								11	7400	167000	.63	2.6500001	.67000002	1.27			0	0	0	0	0	0	0	3	0	0	0	0	0	0	0	0	0	0	0	0	0	0	0
3918	Hemope	1	18	1	4	2	1	1	1	0								7.0500002	18780	596000	.60500002	12.9	.77999997	1.73	4.1999998	85	0	0	0	0	0	0	0	0	0	1	0	0	0	0	0	1	1	0	1	0	0	0	0
7392	Hemorio	0	18	1	1	2	1	0	1	0								6.1733332	15426.667	557066.6666999999	.46666667	8.9613333	.65700001	2.5799999	9.5500002	12	0	0	0	0	0	0	0	0	0	0	0	0	0	0	0	1	0	0	1	0	0	0	0
1528	HBH	1	19	1	4	2	0	1	1	0								8.9333334	12520	383666.6667	.73000002		1	1.98		3	0	0	0	0	0	0	0	0	0	0	0	0	0	0	0	1	0	0	0	0	1	0	1
4170	Hemope	1	19	1	4	2	0	0	1	0								9.0333338	4976.6665	196333.3333	.50333333	5.5	.52999997	1.625	28		0	0	0	0	0	0	0	0	0	0	0	0	0	0	0	0	0	0	1	0	0	0	1
8325	JFO	0	20	1	4	0	1	1	1	1	19/10/2015	D570	*R092	*D570	*D571			9.6000004	11500	644666.6666999999	.67000002	12.2	1.25	3.27		4	0	0	0	0	0	0	0	0	0	0	0	0	0	0	0	1	0	0	1	0	1	0	1
8470	JFO	1	21	1	4	0	0	1	1	1	15/08/2014	K805	*A419	*K805	*I270		*D571*N19	6.3499999	15240	350500	1.5549999	4.9000001	6.5050001	11.795		4	0	0	0	0	0	0	0	0	0	0	0	1	0	0	0	1	0	0	1	0	0	1	1
9172	MOC	0	18	1	4	2	1	1	1	0								11.2	7500	312666.6667	.82999998	5	.47	2.01		3	0	0	0	0	0	0	0	3	0	0	0	0	0	0	0	0	0	0	0	0	0	0	0
8692	JFO	1	19	1	2	0	1	1	1	0								7.1500001	8730	466000	.69999999	6.5999999	.52999997	1.1900001		4	0	0	0	0	0	0	0	0	0	0	0	0	0	0	0	0	0	0	0	0	0	0	0
3765	Hemope	1	21	1	4	2	0	1	2	0								6.8000002	18760	406500	.49000001	14.85	.79000002	1.29		9	0	0	0	0	0	0	0	0	0	0	0	0	0	0	0	1	0	1	0	0	0	0	1
1434	HBH	1	21	1	2	2	0	1	1	0											.94999999		.19	.36000001		8	0	0	0	0	0	0	0	3	1	0	1	1	0	0	0	1	0	0	0	0	1	0	0
10058	HBH	0	19	1	4	0	1		1	0								11.366667	4542.3335	207633.3333	.75999999	.40000001	.33000001	.75	14.15	15	0	0	0	0	0	0	0	3	0	0	0	0	0	0	0	0	0	0	1	0	0	0	0
3276	Hemope	0	19	1	4	2	1	1	1	0											.51999998		.28999999	.36000001		53	0	0	0	0	0	0	0	0	0	1	0	0	0	0	0	1	0	1	0	0	1	0	1
9344	MOC	0	17	0	4	2	1	1		0								14.066667	9133.333	187333.3333	.77999997	4.1333332	.41999999	1.0700001			0	0	0	0	0	0	0	3	0	0	0	0	0	0	0	0	0	0	0	0	0	0	0
5623	Hemorio	0	18	1	2	0	1	1	1	0								7.1999998	10590	394250	.63499999	9.8000002	.51499999	2.1600001		50	0	0	0	0	0	0	0	0	0	1	1	0	0	0	0	0	0	0	1	0	0	0	0
5419	Hemorio	1	21	1	2	2	1	1	1	0								8.3900003	16606.666	486633.3333	.56	9.5775003	.51300001	1.95	12.25	3	0	0	0	0	0	0	0	0	0	0	0	0	0	0	0	0	0	1	0	0	1	0	1
1573	HBH	1	19	1	4	2	0		1	0								7.4566665	11524	343533.3333	.46000001	11.4	1.04	4.5949998	15.733334	30	0	0	0	0	0	0	0	0	0	0	0	0	0	0	0	0	0	0	1	0	1	0	1
1567	HBH	1	19	1	4	0	1	0	1	0								6.8000002	16850	270500	.47	20.700001	.61000001	2.2349999	6.3499999	32	0	0	0	0	0	0	0	0	0	1	0	0	0	0	0	1	0	0	1	0	1	0	1
5508	Hemorio	0	20	1	4	0	1	1	1	1	17/05/2017	I500					*I500*D571	6.2666669	18410	342200	.83499998	12.1	.40000001	2.8150001	4.3000002	118	0	0	0	0	0	0	0	0	1	1	0	1	0	0	0	1	1	0	1	0	0	1	0
8489	JFO	0	19	1	2	0	1	1	1	0								8	9933.333	514000	.89999998	4.1500001	.31999999	.34	10	3	0	0	0	0	0	0	0	0	0	0	0	1	0	0	0	1	0	0	1	0	0	0	1
1571	HBH	0	19	1	4	2	1	0	1	0								11	10080	611000	.66500002		.47	1.995		3	0	0	0	0	0	0	0	0	0	0	0	0	0	0	0	1	0	0	1	0	0	0	1
5615	Hemorio	0	17	0	2	2	1	1		0								9.5500002	11050	497000	.95999998	5.3000002	.58499998	2.6700001	4.8000002	121	0	0	0	0	0	0	0	0	0	0	0	0	0	0	0	0	1	0	0	0	0	0	0
5494	Hemorio	1	18	1	4	2	1	1	1	0								7.9966664	15760	479733.3333	.59666669	10.376667	.46000001	1.8566667	1	124	0	0	0	0	0	0	0	0	0	1	0	0	0	0	0	0	1	0	0	0	0	0	0
6153	Hemorio	1	19	1	1	2	0	0	1	1	28/12/2017	D570	*J81X	*Y847*T809		*D570		9	16766.666	644666.6666999999	.48333332	6.8699999	.28999999	1.5566666	1.6333333	116	0	0	0	0	0	0	0	0	0	1	0	0	1	0	0	1	1	1	0	0	0	0	0
1507	HBH	1	19	1	2	0	1		1	0								9.8999996	4949.6665	349166.6667	.57999998	4	.345	.73000002	13.666667	129	0	0	0	0	0	0	0	0	0	1	0	0	0	0	0	0	1	0	1	0	1	1	0
4054	Hemope	1	19	1	4	2	1		1	0								8.3000002	13605	222000	.40000001		.773	4.25	11.1	3	0	0	0	0	0	0	0	0	0	0	0	0	0	0	0	0	0	0	0	0	1	1	1
3578	Hemope	0	18	1	2	0	1	1	1	0								8.2666664	13000	492000	.44499999	16.799999	.60000002	7.9000001		30	0	0	0	0	0	0	0	0	1	0	0	0	0	0	0	0	0	0	1	0	1	1	0
6126	Hemorio	1	18	1	4	2	0	1	1	0								9.7866669	9813.333	295466.6667	.42666668	8.75	.433	2.1466668	11.75	13	0	0	0	0	0	0	0	2	0	0	0	0	0	0	0	1	0	1	1	0	0	0	0
8859	MOC	0	19	1	4	0	0	0	1	0								6.7333331	8366.667	511666.6667	.34999999	10.666667	.62	3.8800001		30	0	0	0	0	0	0	0	0	0	0	0	0	0	0	0	0	0	0	0	0	0	0	1
5361	Hemorio	0	19	1	4	4	1	1	1	0								11.333333	17440	410766.6667	.68333334	11.223333	.66000003	3.6966667	3.4666667	10	0	0	0	0	0	0	0	0	1	0	0	0	0	0	0	1	0	0	0	0	1	0	0
3334	Hemope	1	19	1	4	0	1	1	1	0								8.1000004	12600	420500	.47499999	6.4000001	.23	.77999997	12.7	0	0	0	0	0	0	0	0	1	0	0	0	0	0	0	0	1	0	0	1	0	0	0	0
1527	HBH	1	19	1	2	0	1	0	1	1	14/01/2017	D571	*A419	*K819	*K802	*D571		9.25	10000	439000	.76666665	11.65	.59299999	4.1933331	7.8000002	3	0	0	0	0	0	0	0	0	0	0	0	0	0	0	0	0	0	0	0	0	0	0	1
4128	Hemope	1	19	1	4	4	1	1	1	0								6.3666668	14610	625666.6666999999	.54000002	6.4333334	.51499999	4.7049999	2.8	15	0	0	0	0	0	0	0	0	0	0	1	0	0	0	0	0	0	0	0	0	1	0	1
3318	Hemope	1	18	1	4	0	0	1	2	0								7.6500001	10255	389500	.67000002	10.1	.47	1.385		16	0	0	0	0	0	0	0	0	0	0	0	0	0	0	0	1	0	0	1	0	0	1	0
3841	Hemope	1	19	1	4	4	1	0	1	0								7.6666665	15740	626000	2.04	13.3	.43000001	2.355		3	0	0	0	0	0	0	0	0	0	0	1	0	0	0	0	1	0	0	1	0	1	0	1
8894	MOC	0	19	1	2	2	1	1	1	0								10.4	14400	628333.3333000001	.69	15.333333	.28999999	3.2		8	0	0	0	0	0	0	0	0	0	0	0	0	0	0	0	1	0	0	1	0	0	0	0
10370	Hemope	0	19	1	4	0	0	1	1	0											.67000002		.80000001	1.78		50	0	0	0	0	0	0	0	0	0	0	0	0	0	0	0	1	0	0	1	0	0	0	0
10007	HBH	1	20	1	2	2	0	1	1	0								9.1333332	14693.333	371433.3333	.64999998	15.6	.51999998	2.0799999	8	4	0	0	0	0	0	0	0	0	0	0	0	0	0	0	0	1	0	0	0	0	0	0	1
1489	HBH	1	19	1	4	2	1	1	1	0								10.266666	4305.3335	420733.3333	.79333335	1.2333333	.28999999	.62333333	6	116	0	0	0	0	0	0	0	0	0	1	0	0	0	0	0	0	1	0	1	0	0	0	0
1484	HBH	1	20	1	4	0	1	1	1	0								7.3333335	14256.667	477366.6667	.55500001	11.033334	.60000002	1.59	10.15	6	0	0	0	0	0	0	0	0	0	0	0	0	0	0	0	1	0	0	1	1	0	0	1
1391	HBH	1	21	1	2	2	0	1	2	0								6.52	9350	263000	.625	18	.73500001	2.46	12	3	0	0	0	0	0	0	0	0	0	0	0	1	0	0	0	0	0	1	0	0	0	1	1
1537	HBH	0	19	1	4	4	1	1	1	0								13.1	6866.6665	218866.6667	.64999998	14.1	.463	2.5766666		3	0	0	0	0	0	0	0	0	0	0	0	0	0	0	0	1	0	0	1	0	0	0	0
8558	JFO	0	19	1	4	2	1	1	1	0								13.933333	7203.3335	153333.3333	1.2233334	3	.42300001	1.1833333	3		0	0	0	0	0	0	0	3	0	0	0	0	0	0	0	0	0	0	0	0	0	0	0
1438	HBH	0	20	1	4	2	0	1	1	0								11.333333	13550	492400	.495	9.1333332	.95999998	5.5250001	1.7666667	142	0	0	0	0	0	0	0	0	0	1	0	0	0	0	0	1	1	0	0	0	0	0	1
1442	HBH	1	20	1	4	2	1	0	1	1	21/12/2015	V439	*V439					9.1333332	12700	359666.6667	.41	8.3666668	3.3099999	5.8099999	6	15	0	0	0	0	0	0	0	0	0	0	0	0	0	0	0	1	0	0	0	0	1	1	1
10241	Hemope	1	20	1	4	0	1	1	1	0								7.8666668	8135	466000	.25	3.1500001	.76999998	1.21		3	0	0	0	0	0	0	0	0	1	0	0	0	0	0	0	0	0	0	1	0	1	1	0
1538	HBH	1	19	1	4	2	1	0	1	0								8.0500002	9760	376150	.74000001	12.35	.75	1.15		3	0	0	0	0	0	0	0	0	0	0	0	1	0	0	0	1	0	0	0	0	1	1	0
7577	Hemorio	0	18	1	2	2	1	1	1	0								9.8233337	12293.333	458366.6667	.62333333	5.9000001	.39700001	1.5666667	7.3499999	5	0	0	0	0	0	0	0	0	0	0	0	0	0	0	0	1	0	0	1	0	1	0	1
3597	Hemope	0	19	1	4	2	1	1	1	0								10.133333	11406.667	350666.6667	.62	14.2	.28999999	2.6099999	11.4	8	0	0	0	0	0	0	0	0	0	0	0	0	0	0	0	1	0	0	0	0	1	0	1
8916	MOC	1	22	1	4	2	0	1	2	1	23/02/2015	-	-	-	-	-	-	9.2666664	8933.333	309000	.55000001	6.6666665	.18000001	.47999999	7	118	0	0	0	0	0	0	0	0	0	1	0	0	0	0	0	1	1	0	0	0	0	1	1
6589	Hemorio	1	18	1	4	0	1		1	0								10.33	10345	176950	.60500002	6.4640002	.125	.76999998	1.3	6	1	0	0	0	0	0	1	3	0	0	0	0	0	0	0	1	0	0	0	0	0	0	0
5616	Hemorio	0	19	1	2	2	1	0	1	0								8.6999998	11930	708666.6666999999	.60000002	10.704667	.61500001	3.2249999	9.5666666	0	0	0	0	0	0	0	0	0	0	0	1	0	0	0	0	1	0	1	0	0	0	0	1
1475	HBH	1	19	1	4	0	0		1	0								9.5233335	9505	335000	.83999997	11.2	.87	.98000002	16	111	0	0	0	0	0	0	0	0	0	1	0	0	0	0	0	1	1	0	1	0	0	0	1
1522	HBH	0	20	1	2	0	1	0	1	0								12	10553.333	294000	.83999997	2.7333333	.403	2.2066667			0	0	0	0	0	0	0	3	0	0	0	0	0	0	0	1	0	0	0	0	0	0	0
3254	Hemope	0	19	1	2	2	1	1	1	0								8	11795	515000	.72000003	12.2	.44	1.88		20	0	0	0	0	0	0	0	0	0	0	1	0	0	0	0	1	0	1	0	0	0	0	0
6059	Hemorio	1	19	1	2	2	1	1	1	0								7.4733334	11566.333	343000	.47666666	7.7839999	.62300003	6.0266666	1.35	20	0	0	0	0	0	0	0	0	0	0	0	0	0	0	0	1	1	0	0	0	1	0	1
1425	HBH	0	20	1	2	2	1	1	1	0								10.9	5066.6665	285666.6667	.68000001	5.4000001	.25666666	1.11	23	15	0	0	0	0	0	0	0	2	0	0	0	0	0	0	0	1	0	0	1	0	1	1	1
1511	HBH	1	19	1	2	4	1	1	1	0								6.6999998	13970	731000	.52999997	16.9	.59500003	1.595	2	45	0	0	0	0	0	0	0	0	0	0	1	0	0	0	0	0	1	0	0	0	1	0	1
9301	MOC	0	19	1	4	2	1	1	1	0								13.7	6066.6665	161666.6667	1	2.6666667	.44999999	1.47			0	0	0	0	0	0	0	3	0	0	0	0	0	0	0	0	0	0	0	0	0	0	0
8700	JFO	0	19	1	2	0	0	0	1	0								6.9000001	8700	627000	1.1799999	4.6500001	.56999999	1.1	17.333334	3	0	0	0	0	0	0	0	0	0	0	1	1	0	0	0	1	0	0	1	0	0	0	0
8328	JFO	0	19	1	1	2	1	1	1	0								8.6333332	12833.333	517333.3333	.67000002	9.833333	.48300001	3.1866667	9	15	0	0	0	0	0	0	0	0	0	0	0	0	0	0	0	0	0	0	1	0	1	0	1
3331	Hemope	1	20	1	4	0	1	1	1	0								10.55	9150	340000	.42500001	9.1999998	.56999999	1.74	2.9000001	102	0	0	0	0	0	0	0	0	0	0	0	0	0	0	0	0	1	0	1	0	1	0	1
6172	Hemorio	0	19	1	2	0	0	0	1	0								9.2749996	8570	359550	.69999999	3.747	.69999999	4.2199998	3	126	0	0	0	0	0	0	0	0	1	1	0	0	0	0	0	0	1	0	0	0	0	0	0
9357	MOC	0	19	1	4	0	0	1	1	0								10.233334	12333.333	786000	1.39	11.666667	.47	.92000002		0	0	0	0	0	0	0	0	0	0	0	0	0	0	0	0	0	0	0	0	0	0	0	0
8609	JFO	0	19	1	2	0	1	1	1	0								9.8000002	11666.667	386666.6667	.69999999	8.7666664	.38699999	1.24	14.333333	4	0	0	0	0	0	0	0	0	0	0	0	0	0	0	0	1	0	0	1	0	0	0	1
6454	Hemorio	0	19	1	2	2	1	1	1	0								10.54	12716.667	648866.6666999999	.76333332	9.6000004	.62	4.0166669	10.9	8	0	0	0	0	0	0	0	0	0	0	0	0	0	0	0	0	0	0	1	0	0	0	0
10367	Hemope	0	19	1	4	0	1	1	1	0								7.6500001	13225	510500	.61500001	21.5	.25999999	4.2199998	2.7	118	0	0	0	0	0	0	0	0	0	1	1	0	0	0	0	0	1	1	1	0	0	0	1
8993	MOC	1	22	1	4	4	1	1	1	0								8.6000004	18050	577500	.47999999	13.5	.73000002	3.1099999		8	0	0	0	0	0	0	0	0	0	0	0	0	0	0	0	0	0	0	0	0	0	0	0
3838	Hemope	0	20	1	4	0	0	0	1	0								8.3999996	16800	404000	.59500003	8.6000004	.62	1.42	1.8	64	0	0	0	0	0	0	0	0	0	1	0	0	0	0	0	1	1	0	1	0	0	0	1
3267	Hemope	1	20	1	1	4	1	2	1	0								9.666667	6236.6665	159666.6667	.58666664	3.5	.64499998	2.0899999	11.6		0	0	0	0	0	0	0	1	0	0	0	0	0	0	0	0	0	0	1	0	0	0	0
1557	HBH	1	19	1	4	0	0	0	1	0								8.3000002	9895	344000	.67000002	10.7	.41	1.48	21.9	8	0	0	0	0	0	0	0	0	0	0	0	0	0	0	0	0	0	0	0	0	1	0	1
1460	HBH	0	20	1	4	2	1	1	2	0								10.05	12490	318200	.61000001	12.1	.33500001	1.025	16.049999	0	0	0	0	0	0	0	0	0	0	0	0	0	0	0	0	1	0	0	1	0	0	0	1
1553	HBH	0	19	1		0	1	0	1	0								6.4899998	12600	566000	.5	19	.41	1.4299999		70	0	0	0	0	0	0	0	0	0	0	0	0	0	0	0	0	0	0	0	1	0	0	0
9197	MOC	0	19	1	4	0	0	1	1	0								12.95	8700	379000	.69999999	4.5	.47999999	1.98			0	0	0	0	0	0	0	3	0	0	0	0	0	0	0	0	0	0	0	0	0	0	0
5516	Hemorio	0	18	1	4	4	1	1	1	0								8.3500004	14335	476300	.5	19.75	.79000002	4.6133332	4.8499999	33	0	0	0	0	0	0	0	0	0	0	0	0	0	0	0	0	0	1	1	0	1	0	0
5568	Hemorio	0	19	1	4	0	0		1	0								8.4300003	13166.667	552333.3333000001	.70666665	9.6786671	.66299999	6.5300002	7.9000001	8	0	0	0	0	0	0	0	0	0	0	0	0	0	0	0	0	0	0	1	0	0	1	1
1480	HBH	0	20	1	1	2	0	1	1	0								15.4	11700	286000	.92000002	.80000001	.25	1.045		4	0	0	0	0	0	0	0	3	0	0	0	0	0	0	0	1	0	0	0	0	0	0	0
1467	HBH	1	19	1	2	2	0	0	1	0								8.2433329	14946.667	436700	.52999997	20.4	.89999998	1.11			0	0	0	0	0	0	0	0	0	0	0	0	0	0	0	0	0	0	0	0	0	0	0
9303	MOC	0	20	1	2	0	1	1	1	0								7.4666667	12700	465000	.58999997	19.1	.16	.75999999		3	0	0	0	0	0	0	0	0	0	0	0	0	0	0	0	0	0	0	0	0	0	0	0
9131	MOC	0	19	1	4	0	1	1	1	0								7.5999999	15066.667	384000	.87	17.666666	.73000002	1.8200001		0	0	0	0	0	0	0	0	0	0	0	0	0	0	0	0	0	0	0	0	0	0	0	0
8533	JFO	0	19	1	2	2	0	2	1	0								10.633333	15866.667	340666.6667	.66500002	13.233334	.61299998	5.6466665	13		0	0	0	0	0	0	0	0	0	0	0	0	0	0	0	1	0	0	0	0	0	0	1
5586	Hemorio	0	19	1	2	2	0	0	1	0								9.8000002	10423.333	379800	.73666668	16.700001	.5	2.2733333	6	4	0	0	0	0	0	0	0	0	0	0	0	0	0	0	0	1	0	1	1	0	1	0	1
1395	HBH	0	21	1	4	2	1	1	1	0								10.566667	6000	409333.3333	.68666667	5.2333331	.66500002	3.4949999	27	16	0	0	0	0	0	0	0	0	0	0	0	0	0	0	0	1	0	0	1	0	1	1	1
8476	JFO	0	20	1	2	0	0	1	1	0								11.266666	10700	288333.3333	.77999997	7.5	.27333334	1.2166667	11.333333	53	0	0	0	0	0	0	0	0	1	1	0	0	0	0	0	1	1	0	1	0	0	0	0
5509	Hemorio	0	20	1	4	2	1	1	1	0								8.1999998	10763.333	518800	.75666666	9.8666668	.67000002	7.6300001		8	0	0	0	0	0	0	0	0	0	0	0	0	0	0	0	1	0	0	0	0	1	0	1
1494	HBH	1	20	1	2	4	1	1	1	0								8.7833338	6123.3335	324100	.86000001	8.5	.50999999	1.45	13.1	8	0	0	0	0	0	0	0	2	0	0	0	0	0	1	0	0	0	0	1	0	1	1	1
1478	HBH	0	20	1	2	2	0	1	1	0								10	5786.6665	322800	.64999998	4.5	.66299999	4.0500002		91	0	0	0	0	0	0	0	0	0	1	0	0	0	1	0	1	0	0	1	0	1	0	1
5981	Hemorio	1	19	1	4	2	0	1	1	0								9.3999996	6410	232666.6667	.55333334	5.6999998	.46700001	1.7433333	8.1999998	4	0	0	0	0	0	0	0	0	0	0	0	0	0	0	0	0	0	0	0	0	0	0	0
6191	Hemorio	0	19	1	2	4	1	1	1	0								10.836667	7506.6665	310600	.67000002	5.0510001	.36300001	1.3099999	2.5	3	0	0	0	0	0	0	0	0	0	0	0	0	0	0	0	0	0	0	0	0	0	0	1
8877	MOC	0	20	1		2	0	1	1	0								10.6	6066.6665	462666.6667	.70666665	5.6666665	.31	.47		3	0	0	0	0	0	0	0	0	0	0	0	0	0	0	0	1	0	0	1	0	0	0	0
8868	MOC	1	19	1	4	2	1	1	1	0								7.6333332	12200	393666.6667	.54000002	12	.56999999	2.6500001		8	0	0	0	0	0	0	0	0	0	0	0	0	0	0	0	0	0	0	1	0	0	0	0
5363	Hemorio	0	22	1	2	2	1	1	1	0											.72000003		.89999998	1.13		22	0	0	0	0	0	0	0	0	0	0	0	0	0	0	0	1	0	0	0	0	0	0	1
8793	MOC	0	20	1	4	0	0	1	1	0								7.5999999	16933.334	513333.3333	.72000003	12.066667	.68000001	3.95	2	126	0	0	0	0	0	0	0	0	0	1	0	0	0	0	0	0	1	0	0	0	0	0	0
3306	Hemope	1	20	1	1	2	1	1	2	0								5.8000002	9010	428000	.43000001		.25	1.05		9	0	0	0	0	0	0	0	0	0	0	0	0	0	0	0	0	0	0	0	0	0	0	0
3527	Hemope	0	20	1	4	4	1	1	1	0								9.3000002	9870	455000	.68000001	12.8	.44	1.67		8	0	0	0	0	0	0	0	0	0	0	0	0	0	0	0	1	0	0	1	0	0	0	0
1552	HBH	0	19	1	1	2	0		1	0								9.6733332	8955	439966.6667	.60333335	3.7	.583	2.0033333	26.35	15	0	0	0	0	0	0	0	0	0	0	0	0	0	0	0	1	0	0	1	0	0	0	0
1382	HBH	1	21	1	2	2	1	0	1	0								8.4966669	5233.3335	173333.3333	.56	4.1333332	.35699999	.76333332	25	8	0	1	0	0	0	0	1	2	1	0	0	0	0	0	0	0	0	0	1	0	0	0	0
8871	MOC	1	20	1	4	2	0	1	1	0								8.8666668	7200	313666.6667	.70999998	7	.57999998	.67000002		50	0	0	0	0	0	0	0	0	0	0	0	0	0	0	0	0	0	0	1	0	1	0	1
10110	HBH	1	20	1	5	2	0	1	1	0								8.7299995	7660.6665	302233.3333	.57666665	5.9666667	.16	.47999999	29.9	15	0	0	0	0	0	0	0	0	0	0	0	0	0	0	0	1	0	0	1	0	0	0	0
7919	Hemorio	1	20	1	2	2	1		1	0								7.5966668	11343.333	365433.3333	.45666668	18.219999	.433	2.1533334	1.3333334	70	0	0	0	0	0	0	0	0	0	1	0	0	0	0	0	1	1	0	0	0	0	0	0
10130	HBH	0	19	1	4	2	1	1	1	0								9.8999996	5478.3335	449566.6667	.57999998	5.3666668	.5	1.55		15	0	0	0	0	0	0	0	0	0	0	0	1	0	0	0	0	0	0	1	0	1	0	1
1530	HBH	1	18	1	4	2	1	0	1	0								9.2200003	12356.667	368000	.46000001	9	.44	1.64	19.666666	16	0	0	0	0	0	0	0	0	0	0	0	0	0	0	0	1	0	0	1	0	1	0	1
9006	MOC	0	20	1	2	2	0	0	1	0								8.1999998	11933.333	475333.3333	.75	9.5	.54000002	.98000002		3	0	0	0	0	0	0	0	0	0	0	0	0	0	0	0	0	0	0	0	0	0	0	0
3278	Hemope	1	20	1		2	1	1	1	0								6.9666667	13320	486000	.61000001	13.75	.57999998	2.3699999		15	0	0	0	0	0	0	0	0	0	0	0	0	0	0	0	0	0	0	1	0	0	0	0
8340	JFO	1	20	1	2	2	1	1	1	1	06/11/2017	D570		*D570				8.166667	7433.3335	320000	.68333334	5.7666669	.65499997	2.0799999		3	0	0	0	0	0	0	0	0	0	0	0	0	0	0	0	0	0	0	1	0	1	0	1
7819	Hemorio	1	19	1	4	0	0	1	1	0								9.0699997	13366.667	499333.3333	.49000001	12.85	.68000001	3	5	4	0	0	0	0	0	0	0	0	0	0	0	0	0	0	0	1	0	0	0	0	0	0	1
1375	HBH	1	21	1	2	2	0	1	2	0								8.2466669	8765.333	323320	.46000001	11.733334	.465	4.2600002	18.933332	8	0	0	0	0	0	0	0	0	0	0	0	0	0	0	0	1	0	0	1	0	1	0	1
1472	HBH	0	19	1	1	2	1	1	1	0								14.55	11630	361500	.91000003	6	.30000001	.41	6	3	0	0	0	0	0	0	0	3	0	0	0	0	0	0	0	0	0	0	0	0	0	0	0
8291	JFO	0	20	1	4	0	1	1	1	0								10.5	11033.333	394333.3333	.6566667	13.733334	.65700001	2.2133334	20.666666	31	0	0	0	0	0	0	0	2	0	1	0	0	0	0	0	1	0	0	1	0	0	0	0
1448	HBH	1	20	1	4	2	1	0	1	0								7.8000002	13100	634000	.68000001	10.7	.44	1.8200001	11	5	0	0	0	0	0	0	0	0	0	0	0	0	0	0	0	1	0	0	0	0	1	1	1
9477	MOC	0	19	1	4	0	0	1	1	0								10.25	11950	454000	.91000003	20.75	.22	.61000001			0	0	0	0	0	0	0	0	0	0	0	0	0	0	0	0	0	0	0	0	1	0	0
6448	Hemorio	1	19	1	2	2	1	0	1	0								7.5500002	13840	451500	.565	10.2	.17	1.275	6.5	18	0	0	0	0	0	0	0	0	0	0	0	0	0	0	0	0	0	0	0	0	0	0	1
1513	HBH	0	19	1	4	2	1	2	1	0								10.533334	5970	369333.3333	.78333336	3.9000001	.15000001	.53500003	28.799999	8	0	0	0	0	0	0	0	0	0	0	0	1	0	0	0	0	0	0	1	0	0	0	0
8323	JFO	0	20	1	4	0	0	1	1	0								8.9666662	8166.6665	323666.6667	.62	3.1500001	.31999999	.38	11	59	0	0	0	0	0	0	0	0	0	1	0	0	0	0	0	1	1	0	1	0	0	0	0
3731	Hemope	0	20	1	1	0	0	1	1	0								8.3000002	15300	460000	.38	12.9	.55000001	1.855		71	0	0	0	0	0	0	0	0	0	1	0	0	0	0	0	1	1	0	0	0	0	0	0
5320	Hemorio	1	20	1	4	2	1	1	1	0								8.3249998	8115	688500	.5	11.15	.28999999	1.225		3	0	0	0	0	0	0	0	0	0	0	0	0	0	0	0	0	0	1	0	0	0	0	0
5398	Hemorio	1	21	1	4	2	1	1	1	0								8.2933331	9923.333	358333.3333	.42666668	12.133333	.43000001	2.1099999	10.4	0	0	0	0	0	0	0	0	0	0	0	0	0	0	0	0	0	0	1	1	0	1	0	1
8971	MOC	1	20	1	4	2	0	1	1	0								11.8	8800	289333.3333	.63	3	.27500001	.5		0	0	0	0	0	0	0	0	3	0	0	0	0	0	0	0	1	0	0	0	0	0	0	0
3337	Hemope	0	20	1	2	2	0	1	1	0								9.1999998	9200	334000	.69499999		.54000002	1.2	17.6	3	0	0	0	0	0	0	0	0	0	0	0	0	0	0	0	0	0	0	1	0	0	0	1
8737	JFO	1	20	1	2	0	1	1	1	1	05/04/2018	-	-	-	-	-	-				.85000002		.23999999	.33000001			0	0	0	0	0	0	0	3	0	0	0	0	0	0	0	0	0	1	0	0	0	0	0
4161	Hemope	1	20	1	4	4	1	1	1	0								11.7	8530	119000	.62	1.85	.37	1.04		3	0	0	0	0	0	0	0	3	0	0	0	0	0	0	0	1	0	0	0	0	0	0	0
4239	Hemope	1	20	1	4	2	0	0	1	0								8.6999998	11726.667	330000	.47499999	3.5	.495	1.52		0	0	0	0	0	0	0	0	0	0	0	0	0	0	0	0	0	0	1	1	1	0	0	0
3875	Hemope	0	20	1	4	0	1		1	0								9.166667	13036.667	400500	.55666667	11.6	.95499998	2.4300001	13.6		0	0	0	0	0	0	0	0	0	0	1	0	0	0	0	1	0	0	0	0	0	0	1
3229	Hemope	0	20	1	1	2	1	1	1	0								7.9000001	9950	495000	.67000002	13.65	.41499999	3.355		8	0	0	0	0	0	0	0	0	0	0	0	0	0	0	0	1	0	0	1	0	0	0	1
3718	Hemope	1	20	1	4	0	1	1	1	0								8.6000004	11766.667	753333.3333000001	.48500001	13.3	1.045	4.6500001		3	0	0	0	0	0	0	0	0	0	0	0	0	0	0	0	0	0	0	0	0	0	0	0
5309	Hemorio	1	20	1	2	4	1	2	1	0								9.8666668	10996.667	451300	.56999999	19.466667	.30500001	.79500002			0	0	0	0	0	0	0	0	0	0	0	0	0	0	0	0	0	0	1	0	0	0	0
5540	Hemorio	0	20	1	1	2	1	1	1	0								11.1	10740	556833.3333000001	.72333336	6.2543335	.62699997	2.3166666	1.8333334	15	0	0	0	0	0	0	0	0	0	0	0	0	0	0	0	0	0	1	0	0	1	0	0
1388	HBH	0	21	1	2	2	1	1	1	0								9.1333332	13400	381366.6667	.69999999	3.4000001	.5	2.0899999	4	3	0	0	0	0	0	0	0	0	0	0	0	0	0	0	0	1	0	0	0	0	0	0	0
7490	Hemorio	0	21	1	2	2	1	1	1	0								8.6033335	12333.333	546333.3333000001	.51999998	16.756666	.653	4.1199999	2.5999999	20	0	0	0	0	0	0	0	0	0	0	0	0	0	0	0	1	0	1	1	0	0	0	1
5618	Hemorio	1	19	1	4	2	0	0	1	0								8.5950003	9985	346000	.66000003	10.805	.39500001	1.855	16.5	3	0	0	0	0	0	0	0	0	0	0	0	0	0	0	0	1	0	1	1	0	0	0	1
6415	Hemorio	1	22	1	4	2	0	1	1	1	07/09/2015	D571	*J969	*A419			*D571*K920	7.4699998	12600	399000	.55000001	21.76	.61500001	2.5899999	.69999999	106	0	0	0	0	0	0	0	0	0	1	0	0	0	0	0	1	1	1	0	0	1	0	1
5342	Hemorio	0	20	1	4	2	1	1	1	0								9.8666668	14413.333	642566.6666999999	.75999999	12.15	1.107	10.09	2.8	127	0	0	0	0	0	0	0	0	0	1	0	0	0	0	0	1	1	1	0	0	1	1	1
5762	Hemorio	0	20	1	4	2	0	2	1	0								13.3	10026.667	320700	.86500001	4.4000001	.23999999	1.23		3	0	0	0	0	0	0	0	3	0	0	0	0	0	0	0	0	0	1	0	0	0	0	0
1403	HBH	0	20	1	2	0	1	1	1	0											1.03		.25999999	1.04		11	0	0	0	0	0	0	0	0	0	0	0	0	0	0	0	0	0	0	0	0	0	0	1
3325	Hemope	0	20	1	2	2	1		1	0								7	10326.667	436000	.63	12.5	1.1950001	3.04		3	0	0	0	0	0	0	0	0	0	0	1	0	0	0	0	0	0	0	1	0	0	0	0
3256	Hemope	0	20	1	4	0	0	1	1	0											.58999997		.62	1.78		114	0	0	0	0	0	0	0	0	0	1	0	0	0	0	0	1	1	1	1	0	0	0	1
5802	Hemorio	1	19	1	1	2	0	1	1	0								7.2649999	9525	546750	.44	8.4425001	.26499999	1.14	1.45	21	0	0	0	0	0	0	0	0	0	0	0	0	0	0	0	1	0	0	0	0	1	1	1
6274	Hemorio	1	20	1	4	0	1	0	1	0								8.79	6065	212500	.69999999	7.25	.16500001	.41	6.3000002	62	0	0	0	0	0	0	0	0	0	1	0	0	0	0	0	0	1	0	1	0	0	0	0
7864	Hemorio	1	20	1	2	2	0	1	1	0								8.75	12895	436900	.405	8.8000002	.505	2.2650001	14.15	3	0	0	0	0	0	0	0	0	0	0	0	0	0	0	0	0	0	1	1	0	0	0	0
8900	MOC	0	20	1	4	0	1	0	1	0								7.9666667	7333.3335	251666.6667	.88999999	9.833333	.25	.92000002		15	0	0	0	0	0	0	0	0	0	0	0	0	0	0	0	0	0	0	0	0	0	0	0
5322	Hemorio	0	20	1	4	2	1	1	1	0								7.6066666	13206.667	400666.6667	.94999999	11.853333	.54299998	2.7233334	4.0999999	13	0	0	0	0	0	0	0	0	1	0	0	0	0	0	0	0	1	1	1	0	0	0	0
1406	HBH	0	21	1	2	0	0	1	2	0								8.9399996	10760	274900	.91000003	12.9	.43000001	1.24	7	3	0	0	0	0	0	0	0	0	0	0	0	0	0	0	0	1	0	0	0	0	1	0	1
5601	Hemorio	1	21	1	4	0	0	0	1	0								9.0066671	13066.667	388066.6667	.6566667	3.4489999	.39500001	1.335	4.6500001	15	0	0	0	0	0	0	0	0	0	0	0	0	0	0	0	1	0	1	0	0	1	0	1
5425	Hemorio	0	22	1	4	2	1	1	1	0								9.6199999	6840	565500	.62	15.405	.17	.81	2.3499999	15	0	0	0	0	0	0	0	0	0	0	0	0	0	0	0	1	0	0	0	0	1	0	1
9039	MOC	0	20	1	4	2	1	0	1	0								7.6333332	10566.667	549333.3333000001	.61000001	10.833333	.38999999	.87		15	0	0	0	0	0	0	0	0	0	0	0	0	0	0	0	0	0	0	0	0	0	0	1
9087	MOC	0	20	1	4	4	1	1	1	0								13.8	6366.6665	146000	1.1900001	1.7666667	.79000002	1.72		3	0	0	0	0	0	0	0	3	0	0	0	0	0	0	0	0	0	0	0	0	0	0	0
5625	Hemorio	0	21	1	2	2	1	1	1	0								10.8	8580	234000	.94	2.773	.44	1.64			0	0	0	0	0	0	0	3	0	0	1	0	0	0	0	0	0	0	0	0	0	0	0
5475	Hemorio	1	21	1	4	2	1	1	1	0								12.1	4946.6665	196900	.63	2.95	.34	1.04	.89999998		0	0	0	0	0	0	0	3	0	0	0	0	0	0	0	1	0	0	0	0	0	0	0
10312	Hemope	0	24	1	4	0	0	1	1	1	05/01/2015	I619	*I619				*D571				.47999999		.41999999	.75999999		30	0	0	0	0	0	0	0	0	0	0	0	0	0	0	0	1	0	1	1	0	0	0	0
8975	MOC	0	23	1	4	0	1	1	1	1	19/07/2014	D571	*D571	*J969				8.3000002	15650	663500	.82999998	20.5	.47999999	3.8399999		15	0	0	0	0	1	0	1	0	0	0	0	0	0	0	0	0	0	0	0	0	1	0	1
8930	MOC	0	21	1	4	2	1	1	2	0								10.7	12033.333	337666.6667	.80000001	6.7333331	.38	1.1799999			0	0	0	0	0	0	0	3	0	0	0	0	0	0	0	0	0	0	0	0	0	0	0
1362	HBH	0	22	1	4	4	1	2	1	0								10.063334	7365	258733.3333	.8433333	4.4000001	.26666668	1.2033334	31.799999	3	0	0	0	0	0	0	0	0	0	0	0	0	0	0	0	1	0	0	1	0	0	0	0
8560	JFO	1	21	1	4	0	0	1	1	0								7.9499998	12450	425500	.5	9.1000004	.28999999	.81	4	6	0	0	0	0	0	0	0	4	0	0	0	0	0	0	0	1	0	0	0	0	0	0	1
3212	Hemope	1	19	1	1	0	0	1	1	0								7.1333332	9566.667	638500	.41666666	11	.60000002	2.7033334		30	0	0	0	0	0	0	0	0	0	0	0	0	0	0	0	0	0	1	0	0	0	0	0
10356	Hemope	0	21	1	2	2	0	1	1	0								5.9000001	21440	338000	.72000003	11.6	.50999999	1.6849999		15	0	0	0	0	0	0	0	2	0	0	1	0	0	0	0	1	0	0	0	0	0	0	0
8318	JFO	1	21	1	2	0	1	0	1	0								8.1333332	15233.333	509000	.51999998	13.15	.5	3.01		7	0	0	0	0	0	0	0	0	0	0	0	0	0	0	0	1	0	0	0	0	0	0	1
8464	JFO	0	23	1	4	0	0	1	1	0								13.7	7500	142250	.89499998		.435	1.345		3	1	0	0	0	0	0	1	3	0	0	0	0	0	0	0	1	0	0	0	0	1	0	1
1413	HBH	1	20	1	4	0	0		1	0								7.5566669	10613.333	322066.6667	.41999999	8.5	.31999999	.98000002	4.4000001	130	0	0	0	0	0	0	0	0	0	1	0	0	0	0	0	1	1	0	1	0	1	0	1
5620	Hemorio	1	20	1	1	0	1	0	1	0								8.5733337	9626.667	455800	.60000002	9.9385004	.45300001	2.29	10.95	35	1	0	0	0	0	0	1	0	0	0	0	0	0	0	0	1	0	1	1	0	1	0	1
3155	Hemope	1	21	1	2	4	1	1	1	0								8.1999998	10556.667	345000	.39666668	10.1	.653	2.1633334		3	0	0	0	0	0	0	0	0	0	0	0	0	0	0	0	0	0	0	1	0	1	0	1
1368	HBH	1	21	1	2	2	1	1	1	0								8.1999998	7575.5	414250	.60500002	14.05	.33000001	1.13	10	33	0	0	0	0	0	0	0	0	0	1	0	1	0	0	0	1	0	0	1	0	1	0	1
3250	Hemope	0	21	1	4	2	1		1	0								8.5500002	16100	439000	.45666668	10.5	.5	1.5233333	2.5999999	17	0	0	0	0	0	0	0	2	0	0	0	0	0	0	0	1	0	0	0	0	1	1	1
1365	HBH	1	21	1	4	2	1	1	1	0								10.4	4780	262000	.63333333	5	.34333333	1.14			0	0	0	0	0	0	0	3	0	0	0	0	0	0	0	0	0	0	0	0	0	0	0
1404	HBH	0	21	1	4	2	1	2	1	0								13.566667	6805	251900	.9066667	3.7333333	.28999999	1.1533333	3	3	0	0	0	0	0	0	0	3	0	0	0	0	0	0	0	1	0	0	1	0	0	0	0
8919	MOC	1	21	1	2	4	1	1	1	0								7.1333332	10433.333	519666.6667	.55000001	14.333333	.64999998	1.25		8	0	0	0	0	0	0	0	0	0	0	1	0	0	0	0	0	0	0	0	0	0	0	0
10072	HBH	0	21	1	2	0	0	1	1	0								9.3999996	9106.667	408300	.64333332	4.9333334	.45699999	1.26	7.7333331	8	0	0	0	0	0	0	0	0	0	0	0	0	0	0	0	0	0	0	1	0	1	1	1
1371	HBH	0	22	1						0								11.166667	12040	334100	.66666669	5.7333331	.50300002	1.91	9.8000002	102	0	0	0	0	0	0	0	0	0	1	0	0	0	0	0	0	1	0	1	1	0	0	0
5299	Hemorio	0	21	1	4	0	0	1	1	0								7.7066665	15593.333	351266.6667	.61666667	18.9	.71499997	7	1.2666667	124	0	0	0	0	0	0	0	0	0	1	0	0	0	0	0	0	1	0	1	0	0	0	0
1386	HBH	1	21	1	2	2	1	1	1	0								9.8999996	6700	183000	.70499998		.58999997	1.95	3.3	3	0	0	0	0	0	0	0	0	0	0	0	0	0	0	0	1	0	0	0	0	1	1	1
8309	JFO	1	21	1	2	0	0	0	2	0								11.966666	8120.6665	157333.3333	.55333334	5.5	.55500001	.91000003	3	8	0	0	0	0	0	0	0	3	1	0	0	0	0	0	0	1	0	0	0	0	0	0	0
8315	JFO	0	21	1	4	0	1	1	1	0								7.5500002	14565	742450	.81333333	11.4	.833	7.0466666	7	32	0	0	0	0	0	0	0	0	1	0	0	0	0	0	0	1	0	0	0	0	1	0	1
1356	HBH	0	21	1	2	2	1	1	1	0								8.2366667	7140	466666.6667	.99000001	10.133333	.28999999	1.04	30.833334	8	0	0	0	0	0	0	0	0	0	0	0	0	0	0	0	0	0	0	1	0	0	0	0
1286	HBH	0	22	1	2	2	1	1	1	0								13.1	3866	163150	1.36	.69999999	.34999999	.88	23.799999		0	0	0	0	0	0	0	1	0	0	0	0	0	0	0	0	0	0	0	0	0	0	0
1280	HBH	1	22	1	4	0	0	1	2	0								8.0866671	10266.667	488333.3333	.57999998	9.0666666	.50300002	3.52	3	126	0	0	0	0	0	0	0	0	0	1	0	0	0	0	0	0	1	0	1	1	1	1	1
6695	Hemorio	1	21	1	2	0	0	1	1	0								8.5	13800	284000	.28999999	17.42	.29499999	1.1950001	2.6666667	125	0	0	0	0	0	0	0	0	0	1	0	0	0	0	0	0	1	0	0	0	0	0	1
8889	MOC	0	21	1	4	0	0		1	0								8.5	14333.333	408666.6667	.69	12.166667	.62	2.1900001		15	0	0	0	0	0	0	0	0	0	0	0	0	0	0	0	1	0	0	0	0	1	0	1
3123	Hemope	0	21	1	1	4	1	2	1	0								8.3666668	10230	442666.6667	.64999998	7.3499999	.68000001	2.2666667	7.9000001	50	0	0	0	0	0	0	0	0	0	1	0	1	0	0	0	0	0	0	1	0	1	1	1
9051	MOC	0	21	1	4	2	1	1	1	0								8.9333334	14200	393333.3333	.81	21.333334	.54000002	1.55		4	0	0	0	0	0	0	0	0	0	0	0	0	0	0	0	1	0	0	0	0	0	0	0
1345	HBH	0	22	1	4	2	0	1	1	0								6.4666667	10266.667	357666.6667	.59666669	12.633333	.63	2.8133333	4.5	9	0	0	0	0	0	0	0	0	0	0	0	1	0	0	0	1	0	1	1	0	1	1	1
5461	Hemorio	1	20	1	4	2	0	1	1	0								9.0733337	11086.667	431633.3333	.55666667	7.5093331	.38	1.9466667	7	8	0	0	0	0	0	0	0	0	0	0	0	0	0	0	0	0	0	0	1	0	1	0	1
1346	HBH	1	21	1	5	2	1	0	1	0								12.15	8850	203500	.68000001	2.8	.31	.75999999		0	0	0	0	0	0	0	0	3	0	0	0	0	0	0	0	1	0	0	0	0	0	0	0
3210	Hemope	0	22	1	4	2	1	0	1	0											.66500002	4.8000002	.63499999	1.295		1	0	0	0	0	0	0	0	2	0	0	0	0	0	0	0	1	0	1	0	0	0	0	0
8314	JFO	0	21	1	4	0	1	1	2	0								8.2666664	7700	714333.3333000001	.56999999	10.133333	.35699999	3.9300001	8.666667	31	0	0	0	0	0	0	0	0	1	1	0	0	0	0	0	1	0	0	1	0	0	0	0
8823	MOC	0	21	1	4	2	0	1	1	0								7.3333335	11700	320666.6667	1.01	7	.34999999	1.51	2	122	0	0	0	0	0	0	0	0	0	0	1	0	0	0	0	0	1	0	0	0	0	1	1
3221	Hemope	1	21	1	4	2	0	1	1	0								9.3000002	3700	319000	1.05	5	.37	.5	10.5	119	0	0	0	0	0	0	0	0	0	1	1	0	0	0	0	0	1	0	1	0	0	0	1
3196	Hemope	1	21	1	4	2	0	1	1	0								10.1	8700	223000	.47499999		.25	.69		93	0	0	0	0	0	0	0	0	0	1	0	0	0	0	0	1	0	0	1	0	0	0	0
1387	HBH	1	21	1	4	4	1	2	1	0								12.366667	8705.667	171933.3333	.68000001	1.9666667	.37	1.87		3	0	0	0	0	0	0	0	3	0	0	0	0	0	0	0	0	0	0	0	0	1	0	1
8997	MOC	1	21	1	4	0	0	1	1	0								9.6999998	11466.667	288000	.76999998	6.5	.38999999	.54000002		6	0	0	0	0	0	0	0	0	0	0	0	0	0	0	0	1	0	0	0	0	0	0	0
3268	Hemope	1	20	1	4	2	1	0	1	0								8.5	12500	404000	1.2	16.6	.18000001	.47	6.3000002	0	0	0	0	0	0	0	0	0	0	0	0	0	0	0	0	0	0	0	0	0	0	0	0
1380	HBH	1	22	1	2	2	0	1	1	0								7.1999998	9471	476300	.63	8.8000002	.41999999	1.87	5.1999998	3	0	0	0	0	0	0	0	0	0	0	1	1	0	0	0	0	0	0	1	0	0	0	1
3258	Hemope	0	21	1	4	2	0	1	1	0									11100	362000	.58999997	11.2	.50999999	1.8099999		11	0	0	0	0	0	0	0	0	0	0	1	0	0	0	0	1	0	0	0	0	0	0	0
3172	Hemope	0	21	1	2	2	0	0	1	0								7.9499998	11900	320500	.39333335	6.6999998	.87	3.9200001		90	0	0	0	0	0	0	0	0	0	1	1	0	0	0	0	1	0	0	1	1	1	1	1
5708	Hemorio	1	22	1	4	2	0	1	1	0								9.2566671	14390	512266.6667	.52666664	13.693334	.48300001	2.8866668	3.7666667	127	0	0	0	0	0	0	0	0	0	1	0	0	0	0	0	0	1	0	1	0	1	1	0
8565	JFO	0	21	1	2	0	0	1	1	0								10.6	10000	279000	.83999997	4.0999999	.29499999	.76999998	3	8	0	0	0	0	0	0	0	3	0	0	0	0	0	0	0	0	0	0	0	0	0	0	0
3181	Hemope	0	21	1	4	4	1	1	1	0											.49000001		1.26	5.6399999	6.6999998	17	0	0	0	0	0	0	0	0	0	0	0	0	0	0	0	1	0	0	1	1	1	0	1
8486	JFO	1	22	1	2	2	0	0	1	0								8.3666668	13166.667	454000	.61000001	10.8	.46000001	1.48	15.666667	8	0	0	0	0	0	0	0	0	0	0	0	0	0	0	0	1	0	1	0	0	0	0	0
1338	HBH	1	22	1	2	0	0	1	1	0								8.6166668	18233.334	358333.3333	.76999998	9.1999998	.1	.23	5.5	96	0	0	0	0	0	0	0	0	0	1	0	0	0	0	0	1	1	0	1	0	1	0	1
3335	Hemope	1	21	1	2	2	0	0	2	0								8.9333334	16116.667	684000	.52666664	16.549999	.66500002	2.1800001	2	104	0	0	0	0	0	0	0	0	0	1	0	0	0	0	0	1	1	0	0	0	1	0	1
8335	JFO	1	22	1	2	2	0	1	1	0								6.3000002	15533.333	534000	.685	6.3000002	.935	3.02		4	0	0	0	0	0	0	0	0	1	0	0	1	0	0	0	1	0	0	0	0	1	0	1
1383	HBH	1	22	1		2	1	1	1	0								11.85	9551.5	242000	.58499998	3.1500001	.13500001	.44999999			0	0	0	0	0	0	0	3	0	0	0	0	0	0	0	0	0	0	0	0	0	0	0
9604	MOC	1	22	1		0	0	1	1	0								6.7666669	10333.333	580333.3333000001	.69999999	12.166667	.52999997	3.5799999		8	0	0	0	0	0	0	0	0	0	0	0	0	0	0	0	1	0	0	0	0	0	0	0
1366	HBH	1	22	1	4	2	0	0	1	0								12.7	8173.3335	225533.3333	.89999998	2.9666667	.58700001	1.5	9		0	0	0	0	0	0	0	3	0	0	0	0	0	0	0	1	0	0	0	1	0	0	1
1355	HBH	0	21	1	1	2	0	0	1	0								11.633333	5606.3335	244700	.56	5.9000001	.41999999	1.6066667	29.033333	8	0	0	0	0	0	0	0	0	0	0	0	0	0	0	0	1	0	0	1	0	1	0	1
8785	MOC	1	21	1	4	2	1	1	2	0								8.8666668	11333.333	428333.3333	.62	16.5	.38999999	1.67		30	0	0	0	0	0	0	0	0	0	0	0	0	0	0	0	0	0	0	0	0	1	0	1
3180	Hemope	0	21	1	4	2	1	1	1	0								12.3	7770	380000	.755	5.0999999	.51999998	1.04	22.35	50	0	0	0	0	0	0	0	0	0	0	0	0	0	0	0	1	0	0	1	0	1	1	1
1360	HBH	1	21	1	2	2	1	1	1	0								13.133333	10186.667	358333.3333	.68000001	3.8333333	.38699999	1.2033334	6.5999999		0	0	0	0	0	0	0	3	0	0	0	0	0	0	0	0	0	0	0	0	0	0	0
5716	Hemorio	0	24	1	1	0	0	1	2	0								7.21	11000	294000	.86000001		.68000001	1.48		17	0	0	0	0	0	0	0	0	0	0	0	0	0	0	0	1	0	0	0	0	0	0	0
1329	HBH	0	22	1	4	4	1	2	1	0								13.8	12400	318000	1.05		.22	.64999998			0	0	0	0	0	0	0	3	0	0	0	0	0	0	0	0	0	0	0	0	0	0	0
3142	Hemope	0	21	1	2	2	1		1	0								7.9000001	11460	661500	.66000003	15.7	.46000001	3.28	2.5	51	0	0	0	0	0	0	0	0	0	0	0	0	0	0	0	1	0	0	1	0	1	0	1
9307	MOC	0	20	1	4	2	1	1	1	0								13	6500	177500	.67000002	4.9499998	.36000001	.81999999			0	0	0	0	0	0	0	3	0	0	0	0	0	0	0	0	0	0	0	0	1	0	0
8821	MOC	1	22	1	4	2	0	1	1	0								6.9000001	15633.333	595333.3333000001	.55000001	17.333334	.58999997	1.67		101	0	0	0	0	0	0	0	0	0	1	0	0	0	0	0	0	0	0	1	0	0	0	0
8704	JFO	1	22	1	2	0	0	1	1	0								8.1999998	5500	440666.6667	.57999998	5.9000001	.0099999998	.33000001	24.333334	3	0	0	0	0	0	0	0	0	0	0	0	0	0	0	0	0	0	0	1	0	0	0	0
8901	MOC	1	22	1	4	0	0	1	2	1	30/06/2017	D571	*R579	*J960	*E872	*D571		10	11833.333	249333.3333	.66000003	9.666667	.57999998	1.5599999		8	0	0	0	0	0	0	0	0	0	0	0	0	0	0	0	1	0	0	0	0	0	0	0
4069	Hemope	1	22	1	4	4	1	1	2	0								8.4666662	10726.667	476333.3333	.51499999	10.15	.565	2.99	6.5999999	0	0	0	0	0	0	0	0	0	0	0	0	0	0	0	0	1	0	0	0	0	0	0	0
8322	JFO	1	22	1	2	0	1	1	2	0								6.9000001	12700	572000	.625	5.3000002	5.243	10.09	5	16	0	0	0	0	0	0	0	0	1	0	0	0	0	0	0	1	0	1	1	0	1	0	1
3345	Hemope	0	22	1	4	2	0	1	1	0								8.833333	10636.667	292000	.56666666	8.9333334	.51999998	2.635		3	0	0	0	0	0	0	0	0	0	0	1	0	0	0	0	1	0	0	1	0	1	0	1
8813	MOC	0	22	1	4	2	0	1	1	0								7.8333335	13333.333	443666.6667	1.37	12.85	.85000002	2.52		8	0	0	0	0	0	0	0	0	0	0	0	0	0	0	0	0	0	0	0	0	0	0	0
1323	HBH	0	22	1	2	0	0	1	1	0								11.133333	6943.3335	233366.6667	.63999999	5.7333331	.51999998	3.1500001	7.6666665	126	0	0	0	0	0	0	0	0	0	1	0	1	0	0	0	0	1	0	1	1	0	1	0
1352	HBH	0	22	1	2	0	1	1	1	0								11.133333	8176.6665	253066.6667	.88999999	8.8500004	.61000001	1.5599999	8.6000004	3	0	0	0	0	0	0	0	0	0	0	0	0	0	0	0	0	0	0	0	0	0	0	0
10353	Hemope	1	32	1	4	2	0	0	1	0								8.1999998	9000	167000	.56		.51499999	3.04	12.1	0	0	0	0	0	0	0	0	0	0	0	0	0	0	0	0	1	0	0	1	0	1	0	1
8950	MOC	0	22	1	4	2	1	1	1	0								9	9833.333	574333.3333000001	.70999998	7.6666665	.36000001	.86000001	22	30	0	0	0	0	0	0	0	0	0	0	0	0	0	0	0	1	0	0	1	0	0	0	0
5384	Hemorio	1	20	1	4	2	0	1	1	0								7	12775	648450	.40666667	17.35	.66500002	6.2150002	4.9499998	17	0	0	0	0	0	0	0	0	0	0	0	0	0	0	0	1	0	1	0	0	1	0	1
1327	HBH	1	22	1	4	2	0	1	2	0								7.3600001	13520	708633.3333000001	.465	16.066668	.39500001	.78500003	16.85	5	0	0	0	0	0	0	0	0	0	0	0	0	0	0	0	1	0	0	0	0	0	0	0
3272	Hemope	1	21	1	2	4	1	1	1	0								9.4666662	17996.666	732000	.67000002	8.1999998	.97000003	1.165	2.5999999	36	0	0	0	0	0	0	0	0	0	1	0	0	0	0	0	0	1	0	1	0	1	1	1
3110	Hemope	1	23	1	4	2	0	0	2	1	08/05/2016	D570	*R578	*N390	*D570			6.3000002	10365	542000	.51499999	13	.57999998	1.215		33	0	0	0	0	0	0	0	0	0	1	0	0	0	0	0	1	0	1	1	0	0	0	0
1326	HBH	0	22	1	4	2	0	1	1	0								9.6300001	9696.667	350300	.55000001	6.3266668	.63999999	1.89	6.1999998	3	0	0	0	0	0	0	0	0	0	0	0	1	0	1	0	1	0	0	1	0	1	0	1
8436	JFO	1	22	1	2	2	0	0	2	0								7.6999998	6936.6665	664000	.91500002	12	.76499999	4.1550002		4	0	0	0	0	0	0	0	0	0	0	0	0	0	0	0	1	0	0	1	0	0	0	0
5470	Hemorio	1	22	1	2	2	1	1	2	0								6.9400001	15010	294900	.61666667	10.836667	1.16	3.4949999	3.5999999	18	0	0	0	0	0	0	0	0	0	0	0	0	0	0	0	1	0	0	0	0	0	0	1
1225	HBH	0	23	1	4	0	1	1	1	1	18/12/2016	J960	*R570	*J960				7.0666666	21100	254356.6667	1.265	16.799999	1.1900001	3.0899999	2.3333333	126	0	0	0	0	0	0	0	0	0	1	0	1	0	0	0	1	1	0	1	0	0	0	0
3209	Hemope	1	22	1	4	2	0	1	2	0								8.1000004	5950	263500	.63		.76999998	2.8499999		15	0	0	0	0	0	0	0	0	0	0	0	0	0	0	0	0	0	0	1	0	1	0	1
5548	Hemorio	0	22	1	4	2	1	1	2	0								10.07	8505	414150	.69999999	12.36	.38	1.13	18.049999	50	0	0	0	0	0	0	0	0	0	0	0	0	0	0	0	0	0	0	1	0	1	0	1
3183	Hemope	1	22	1	2	4	1	1	1	0								8.1499996	6840	316000	.50999999	1.8	.33500001	2.6099999	22	9	0	0	0	0	0	0	0	0	0	0	0	0	0	0	0	1	0	0	1	0	1	0	1
8844	MOC	1	22	1	4	2	0	1	2	0								9.5666666	11000	413000	.47666666	4.5	.69	2.54		15	0	0	0	0	0	0	0	0	0	0	0	0	0	0	0	1	0	0	1	0	1	1	1
8425	JFO	0	22	1	2	0	0	0	1	1	02/04/2018	-	-	-	-	-	-	12.833333	12700	302000	.82999998	4.6999998	.31	.41	3	3	0	0	0	0	0	0	0	3	0	0	0	0	0	0	0	0	0	0	0	0	0	0	0
8805	MOC	1	22	1	4	2	1	1	1	0								9.166667	10966.667	531000	.63	15.833333	.88999999	4.04		3	0	0	0	0	0	0	0	0	0	0	0	0	0	0	0	0	0	0	0	0	1	0	1
1305	HBH	0	22	1	2	2	0	1	1	0								13.9	4198	149000	.94	2.8	.50999999	1.5700001	3.2		0	0	0	0	0	0	0	3	0	0	0	0	0	0	0	0	0	0	0	0	0	0	0
1284	HBH	1	22	1	2	4	1	1	1	0								10.46	3853.3333	200666.6667	.57333332	2.9666667	.20299999	.82333332	30	9	0	0	0	0	0	0	0	0	0	0	0	0	0	0	0	1	0	0	1	0	1	0	1
3197	Hemope	1	22	1	4	2	0	1	2	0											.53500003		.38999999	1.11		11	0	0	0	0	0	0	0	0	0	0	0	0	0	0	0	1	0	1	1	0	0	0	1
5839	Hemorio	1	22	1	4	2	1	1	1	0								8.0233335	9230	363333.3333	.56999999	7.0976667	.25	.31999999	3.05	18	0	0	0	0	0	0	0	0	0	0	0	0	0	0	0	1	0	0	1	0	0	1	1
9470	MOC	0	22	1	4	2	0	1	1	0								11.766666	9433.333	263333.3333	.67000002	4.3333335	.12	.66000003			0	0	0	0	0	0	0	3	0	0	0	0	0	0	0	1	0	0	0	0	0	0	0
8863	MOC	1	22	1	4	2	1	2	1	0								10	11700	372000	.41	5.4000001	.34	1.04		8	0	0	0	0	0	0	0	0	0	0	0	0	0	0	0	1	0	0	1	0	0	0	0
8397	JFO	1	22	1	2	2	0	1	1	0								8.6999998	8200	299666.6667	.47999999	7.3333335	.56	2.02	16	3	0	0	0	0	0	0	0	0	0	0	0	0	0	0	0	0	0	0	0	0	1	0	1
5248	Hemorio	1	23	1	2	2	0	0	2	0								6.8333335	12110	326166.6667	.55500001	2.4749999	.35499999	1.145	3.8499999	47	1	0	0	0	0	0	1	0	0	1	0	0	0	0	0	1	1	1	0	0	1	0	1
7468	Hemorio	0	22	1	2	2	0	2	1	0								10.183333	6960	466666.6667	.55666667	6.9566665	.50999999	3.1199999	10.216666	6	0	0	0	0	0	0	0	0	0	0	1	0	0	0	0	1	0	0	0	0	0	1	1
8343	JFO	0	22	1	2	2	0	1	1	0								10.166667	8200	257000	.68333334	3.5	.31999999	3.3099999	4.4499998	16	0	0	0	0	0	0	0	0	0	0	0	0	0	0	0	1	0	0	1	0	1	0	1
1340	HBH	0	22	1	2	2	1	1	1	0								9.75	12600	311500	.74000001	12	.41999999	1.79	12.85	3	0	0	0	0	0	0	0	0	0	0	0	1	0	0	0	1	0	0	1	0	0	0	0
6741	Hemorio	0	22	1	1	4	1	1	1	0								10.366667	14200	378333.3333	.60666668	8.5403337	1.573	3.0966666	10.966666	13	0	0	0	0	0	0	0	0	0	0	0	0	0	0	0	1	0	0	1	0	1	0	1
8860	MOC	1	22	1	4	2	0	1	1	0								10.933333	9100	365666.6667	.61000001	4.3000002	.44999999	.56			0	0	0	0	0	0	0	3	0	0	0	0	0	0	0	1	0	0	0	0	0	0	0
3094	Hemope	0	23	1	4	2	1	1	2	1	04/02/2016	D570	*R578	*N390	*D570						1.23		.60000002	1.95		30	0	0	0	0	0	0	0	0	0	0	0		0	0	0	1	0	0	0	0	0	0	0
8321	JFO	0	23	1	2	0	0	1	1	0								6.5999999	13100	680000	.77999997	11.2	3.6700001	5.3400002	11.5	15	0	0	0	0	0	0	0	0	0	0	0	0	0	0	0	1	0	1	0	0	0	0	0
1250	HBH	1	24	1	2	2	1	1	2	0								10.9	14985	489600	.88	5.4000001	.44	.97000003	3.3		0	0	0	0	0	0	0	3	0	0	0	0	0	0	0	1	0	0	0	0	0	0	0
3639	Hemope	1	22	1	4	0	0	1	1	0								6.9000001	13255	223500	.505	16.299999	.70999998	1.71		0	0	0	0	0	0	0	0	0	0	0	0	0	0	0	0	0	0	0	0	0	0	0	0
3230	Hemope	0	22	1	4	2	1		1	0								11.6	8900	210000	.52999997	4.3000002	.495	1.09	19.950001	3	0	0	0	0	0	0	0	0	0	0	0	0	0	0	0	0	0	0	1	0	0	0	0
5223	Hemorio	0	23	1	1	4	1		1	0								9.6099997	11023.333	404800	.99666667	10.819667	.76300001	4.2666669	6.3666668	127	0	0	0	0	0	0	0	0	0	1	0	0	0	0	0	0	1	1	1	0	1	0	1
1293	HBH	1	22	1	2	0	1	1	2	0								11.3	17600	392000	.94999999	7	.60000002	.75		3	0	0	0	0	0	0	0	3	1	0	0	0	0	0	0	1	0	0	0	0	0	0	0
9446	MOC	1	22	1	4	0	1	0	2	0								9.5666666	11633.333	458333.3333	.66000003	18.5	.55000001	1.48		3	0	0	0	0	0	0	0	0	0	0	0	0	0	0	0	0	0	0	0	0	0	0	0
10109	HBH	1	23	1	4	2	0	1	1	0								9.8800001	5932	195566.6667	.58666664	6.5666666	.5	1.15	21.5	18	0	0	0	0	0	0	0	0	0	0	0	0	0	0	0	1	0	0	1	0	1	0	1
3227	Hemope	0	25	1	4	2	0		1	1	18/07/2015	X954	*T794	*S018	*T091	*X954					1.14		2.8399999	4.0100002		12	0	0	0	0	0	0	0	0	0	0	0	0	0	0	0	1	1	1	0	0	0	0	0
4149	Hemope	1	23	1	4	2	0	1	2	0								9.2333336	20300	491000	.61666667	15.5	.91500002	2.5533333		10	0	0	0	0	0	0	0	0	0	0	0	0	0	0	0	1	0	0	1	0	0	0	1
3154	Hemope	1	23	1	2	2	1	1	2	0								11.566667	11010	494000	.81999999	9.3000002	.73500001	2.4749999	3	0	0	0	0	0	0	0	0	0	0	0	0	0	0	0	0	1	0	1	1	0	0	0	0
9571	MOC	1	23	1	4	0	1	1	2	0								9.6000004	12466.667	492666.6667	.83999997	12.5	.60000002	1.3200001		5	0	0	0	0	0	0	0	0	0	0	0	0	0	0	0	1	0	0	0	0	0	0	0
3129	Hemope	1	23	1	4	2	0	1	1	0								9	12400	783000	.44	8.8999996	.37	2.22		23	0	0	0	0	0	0	0	0	0	0	0	0	0	0	0	1	0	0	1	0	1	1	1
5263	Hemorio	0	25	1	2	2	1	1	2	0								11.65	10800	375000	.98500001	4	.60500002	2.1849999	1.8	3	0	0	0	0	0	0	0	3	0	0	0	0	0	0	0	1	0	0	1	0	0	1	0
3681	Hemope	1	23	1	4	2	0	1	1	0								7	11320	607500	.67000002	15	.63499999	1.255	4	10	0	0	0	0	0	0	0	0	0	0	0	0	0	0	0	1	0	1	1	0	1	0	1
3686	Hemope	0	23	1	4	0	0	1	2	0											.67000002		.40000001	1.99		0	0	0	0	0	0	0	0	0	0	0	0	0	0	0	0	1	0	1	1	0	0	0	1
3169	Hemope	1	22	1	1	4	1		1	0								9.1000004	13100	582000	.81999999		.56	.91000003		45	0	0	0	0	0	0	0	0	0	1	0	0	0	0	0	0	1	0	1	0	1	0	1
1236	HBH	1	23	1	4	0	0	0	1	0								8.6466665	7930	628000	.33500001	8.166667	.727	2.0633333	1.7666667	130	0	0	0	0	0	0	0	0	0	1	1	1	0	0	0	0	1	0	0	1	0	0	1
5251	Hemorio	0	22	1	4	2	1	1	1	0								10.433333	9613.333	387666.6667	.995		.69999999	2.22	.93333334	118	0	0	0	0	0	0	0	0	0	1	0	0	0	0	0	0	1	0	0	0	0	0	0
3286	Hemope	1	23	1	4	2	0	1	1	0								7.7333331	14443.333	381000	.41499999	13.3	.91000003	2.6849999	14.1	50	0	0	0	0	0	0	0	0	0	0	0	0	0	0	0	1	0	1	1	1	0	0	0
10350	Hemope	0	23	1	2	0	0	1	1	0								8.8999996	11720	387000	.66666669	8.1999998	.53500003	1.36		3	0	0	0	0	0	0	0	0	0	0	1	0	0	0	0	1	0	1	1	0	0	1	0
8339	JFO	0	23	1	2	0	1	0	1	0								14.4	10700	401000	.92500001	9.333333	.47499999	1.77	5		0	0	0	0	0	0	0	3	0	0	0	0	0	0	0	0	0	0	0	0	0	0	0
1248	HBH	0	23	1	1	2	1	2	1	0								9.8833332	8533.333	536666.6666999999	.72500002	5.8000002	.30000001	1.6	11.3	9	0	0	0	0	0	0	0	0	0	0	0	0	0	0	0	1	0	0	1	0	1	0	1
5227	Hemorio	1	23	1	4	4	1	1	1	0								7.1500001	10485	302450	.565	12.3	.85500002	3.5999999	5.0999999	8	0	0	0	0	0	0	0	0	0	0	0	0	0	0	0	0	0	0	1	0	1	0	1
6810	Hemorio	1	23	1	2	4	1	1	1	0								8.416667	8293.333	338500	.45666668	8.916667	.417	1.8633333	13.5	30	0	0	0	0	0	0	0	0	0	0	0	1	0	0	0	1	0	1	1	0	1	0	1
3157	Hemope	1	23	1	2	2	1	1	1	0								9.5	11140	409000	.46000001	7.4000001	.15000001	.63999999		30	0	0	0	0	0	0	0	0	0	0	0	0	0	0	0	1	0	1	1	0	0	0	0
8310	JFO	1	22	1	2	2	1	1	1	0								10.533334	4376.6665	191666.6667	.70999998	8.5	.23	.33000001	18		0	0	0	0	0	0	0	0	0	0	0	0	0	0	0	0	0	1	0	0	0	0	0
1195	HBH	1	26	1						0								8.6599998	14290	411900	.46000001	13.5	.58999997	.92000002	14.45	6								0	0	0	0	0	0	0	0	1	1	0	1	0	1	0	1
8780	MOC	0	23	1	4	2	0	0	1	0								10.333333	12966.667	492333.3333	.64999998	4.0333333	.70999998	1.54	17	3	0	0	0	0	0	0	0	0	0	0	0	0	0	0	0	1	0	0	1	0	0	0	0
3808	Hemope	1	23	1	4	4	0	0	2	0								7.5	9396.667	405333.3333	.44666666	12.2	.56999999	3.47	7.4000001	15	0	0	0	0	0	0	0	0	0	0	0	0	0	0	0	0	0	0	1	0	1	1	1
3204	Hemope	1	23	1	4	2	1		1	0								8.3999996	14433.333	412666.6667	.48333332	16.25	.62	2.9649999	5.9000001	4	0	0	0	0	0	0	0	0	0	0	0	0	0	0	0	1	0	1	1	0	0	0	1
1282	HBH	1	22	1	4	4	1	1	1	0								10.466666	5833.3335	544666.6666999999	.49333334	7.3333335	.31999999	2.6366668	24.1	3	0	0	0	0	0	0	0	0	0	0	0	0	0	0	0	1	0	0	1	0	1	1	1
9618	MOC	1	23	1	2	2	1	0	2	0								10	16950	581500	.77999997	13	1	2.0599999		3	0	0	0	0	0	0	0	0	0	0	0	0	0	0	0	1	0	0	0	0	0	0	0
1260	HBH	1	23	1	2	2	1	1	1	0								9.0799999	9750	385400	.62666667	9.1999998	.51999998	4.5949998	15.3	3	0	0	0	0	0	0	0	0	0	0	0	1	0	0	0	1	0	0	1	0	0	0	0
8288	JFO	0	23	1	2	0	0	1	1	0								9.3000002	14200	414333.3333	.77999997	16.833334	.52499998	2.95	8.5666666	3	0	0	0	0	0	0	0	0	0	0	0	0	0	0	0	0	0	0	1	0	1	0	1
5131	Hemorio	1	23	1	4	0	0	0	1	0								7.9833331	18766.666	502333.3333	.58999997		.44	1.24	.80000001	122		0	0	0	0	0		0	0	1	1	0	0	0	0	0	1	0	0	0	1	0	1
5536	Hemorio	1	23	1	4	4	1	2	1	0								6.1700001	8083.3335	355600	.53666669	14.91	.583	2.8966668	.1	19	0	0	0	0	0	0	0	0	0	0	0	0	0	0	0	1	0	0	0	0	0	0	0
3224	Hemope	1	22	1	4	0	0	1	2	0								8.3999996	13820	314000	.82999998	5.8000002	.43000001	.70999998		41	0	0	0	0	0	0	0	0	0	0	0	0	0	0	0	1	1	0	1	0	0	0	0
3981	Hemope	1	24	1	4	2	0	1	1	0								8.2666664	12466.667	462000	.49666667	12.6	.815	2.905		8	0	0	0	0	0	0	0	0	0	0	0	0	0	0	0	0	0	0	0	0	0	0	1
8320	JFO	1	23	1	2	4	1	1	1	0								8.3666668	7500	453666.6667	.69	9.6999998	.60500002	3.6099999	11		0	0	0	0	0	0	0	0	0	0	0	0	0	0	0	0	0	0	1	0	0	1	1
5362	Hemorio	1	23	1	4	0	0	1	1	0								10.1	15660	499600	.47999999		.125	.63	1.3	55	0	0	0	0	0	0	0	0	0	1	0	0	0	0	0	1	0	1	0	0	0	0	1
5297	Hemorio	1	23	1	4	2	1	0	1	0								9.1350002	16590	306800	.51999998	15.83	.72000003	3.405	2.7	111	0	0	0	0	0	0	0	0	0	1	0	0	0	0	0	1	1	1	1	0	1	0	1
1219	HBH	1	23	1	1	2	0	1	1	0								11.633333	13600	302666.6667	.93000001	4.6666665	.42699999	1.24	2	133	0	0	0	1	0	0	1	3	1	1	0	0	0	0	0	1	1	0	0	0	0	0	1
3131	Hemope	1	23	1	2	4	1	1	1	0								8.1000004	9680	452000	.42500001	11.1	1.17	3.7166667		8	0	0	0	0	0	0	0	0	0	0	0	0	0	0	0	0	0	0	1	0	1	0	1
8454	JFO	1	23	1	2	2	1	1	1	0								8.1999998	10200	404000	.67000002	4.3000002	.46000001	2.05		3	0	0	0	0	0	0	0	0	0	0	0	0	0	0	0	0	0	0	0	0	0	0	0
6626	Hemorio	1	23	1	4	0	1	1	1	0								8.3900003	17583.334	530533.3333000001	.56999999	10.43	.36000001	1.12	1.8	3	0	0	0	0	0	0	0	0	1	0	0	0	0	0	0	0	0	1	0	0	1	1	1
1143	HBH	1	24	1		2	0	1	1	0								7.9366665	11486.667	318333.3333	.625	14.4	.44499999	1.47	16.200001	8	0	0	0	0	0	0	0	1	0	0	0	1	0	0	0	0	0	0	1	0	0	0	0
8734	JFO	1	23	1	1	2	1	1	1	0								10.65	8400	239000	.72000003	3.25	.23999999	.41		3	0	0	0	0	0	0	0	1	0	0	0	0	0	0	0	0	0	0	0	0	0	0	0
3246	Hemope	1	24	1		2	1	1	1	0								7.4000001	13700	557000	.71499997	12.5	.70999998	3.8800001		3	0	0	0	0	0	0	0	0	0	0	0	0	0	0	0	0	0	0	0	0	0	0	0
8298	JFO	1	23	1	1	2	1	1	1	0								8.3666668	14866.667	478000	.5	10.333333	.67699999	1.63			0	0	0	0	0	0	0	0	0	0	0	0	0	0	0	0	0	0	1	0	1	0	1
5305	Hemorio	1	22	1	2	2	0	1	1	0								7.9066668	24800	509333.3333	.41666666	16.700001	.50999999	1.79	1.8	126	0	0	0	0	0	0	0	0	0	1	0	0	0	1	0	0	1	1	0	0	0	0	0
8932	MOC	0	23	1	1	0	0	1	2	0								12.15	9450	257500	1.1	3	.41999999	1.35			0	0	0	0	0	0	0	3	0	0	0	0	0	0	0	0	0	0	0	0	0	0	0
5480	Hemorio	0	23	1	2	2	0	1	2	0								7.96	15766.667	418000	.75999999	15.033334	.70499998	3.45	2.8333333	17	0	0	0	0	0	0	0	0	0	0	1	0	0	0	0	0	0	0	0	0	0	1	1
1242	HBH	1	23	1	2	2	0	0	1	0								7.7333331	6623.3335	311666.6667	.98000002	13.5	1.03	1.47	5	90	0	0	0	0	0	0	0	0	0	1	0	0	0	0	0	0	1	0	1	0	0	0	0
5302	Hemorio	0	22	1	1	2	1	1	2	0								11.566667	16746.666	595333.3333000001	.95999998	12.42	.49000001	1.8066666	16.299999	15	0	0	0	0	0	1	1	2	0	0	0	0	0	0	0	1	0	1	1	1	0	0	0
5726	Hemorio	1	24	1	2	0	0	1	2	0								10.866667	16500	289333.3333	.47666666	4.9499998	1.09	2.9533334	1.1333333	120	0	0	0	0	0	0	0	4	0	1	0	0	0	0	0	1	1	0	1	0	1	0	1
9986	HBH	1	23	1	2	2	1	1	2	0								8.5799999	5872.3335	403066.6667	.63	6.3666668	.42500001	1.26		3	0	0	0	0	0	0	0	0	0	0	0	0	0	0	1	0	0	0	1	0	0	0	0
9444	MOC	0	24	1	4	0	0	1	2	0								10.166667	9933.333	557000	.58499998	8.5	.44999999	.88999999		0	0	0	0	0	0	0	0	0	0	0	1	1	0	0	0	0	0	0	1	0	1	0	1
5191	Hemorio	1	23	1	2	2	1	1	1	0								8.3000002	13600	314500	.81999999	8.4499998	.17	.34	1.1	126	0	0	0	0	0	0	0	0	0	1	0	0	0	0	0	1	1	0	1	0	1	1	1
1234	HBH	0	23	1	4	4	1	1	1	0								10.133333	9765	490066.6667	.50999999	12.333333	.63999999	7.73	5.2666669	130	0	0	0	0	0	0	0	0	0	1	0	0	0	0	0	1	1	0	1	0	1	0	1
5140	Hemorio	1	24	1	4	2	1	1	1	0								9.7333336	16050	511900	.52999997	12.75	.27500001	1.045	1.2	123	0	0	0	0	1	0	1	0	0	1	0	0	0	0	0	0	1	0	0	0	0	0	1
1184	HBH	1	25	1	4	2	1	1	1	0								11.6	11930	243733.3333	.58999997	8.3500004	.75300002	4.0233335	6.5999999	17	0	0	0	0	0	0	0	4	0	0	0	0	0	0	0	0	0	0	1	0	1	1	1
8856	MOC	0	24	1	1	2	0	1	1	0								8.2666664	13733.333	361666.6667	.61000001	12.5	.66000003	1.8099999		30	0	0	0	0	0	0	0	0	0	1	0	0	0	0	0	1	0	0	0	0	0	0	1
3087	Hemope	1	24	1	2	4	1	1	1	0								7.3666668	9953.333	548666.6666999999	.56666666	12.25	1.26	2.74		15	0	0	0	0	0	0	0	0	0	0	0	0	0	0	0	1	0	0	1	0	1	1	1
6360	Hemorio	1	24	1	4	2	0	1	2	0								7.5999999	11550	373033.3333	.66000003	11.986667	.93000001	4.2666669	8.3000002	31	0	0	0	0	0	0	0	0	1	0	0	0	0	0	0	1	0	1	0	0	1	0	1
3135	Hemope	1	23	1	4	2	0		2	0								9.7333336	10296.667	563666.6666999999	.48333332	10.3	.54000002	1.5533333		15	0	0	0	0	0	0	0	0	0	0	0	0	0	0	0	1	0	0	1	0	1	0	1
5326	Hemorio	1	23	1	4	0	1	1	1	0								8.6000004	11816.667	539433.3333000001	.70999998	14.545	.417	1.9433334	9.1999998	6	0	0	0	0	0	0	0	0	0	0	0	0	0	0	0	1	0	0	0	0	0	0	1
9371	MOC	1	23	1	2	0	0	1	2	0								6.1333332	12000	493666.6667	.97000003	12.5	.41999999	2.0799999		8	0	0	0	0	0	0	0	0	0	0	0	0	0	0	0	1	0	0	0	0	0	0	0
1068	HBH	1	26	1	4	4	1	0	1	1	02/08/2015	D570	*R99X	*J90X	*D570			10.95	11160	302700	.625	7.0999999	.23	.68000001		5	0	0	0	0	0	0	0	3	0	0	0	0	0	0	0	0	0	0	0	0	0	0	0
8920	MOC	0	24	1	2	2	0	1	1	0								9.5333338	8766.667	308666.6667	.76999998	2.5	.23	.67000002	25	30	0	0	0	0	0	0	0	0	0	0	0	0	0	0	0	1	0	0	1	0	1	0	1
3760	Hemope	1	24	1	1	2	1	1	1	0								8.8999996	8470	403000	.63999999	6.0999999	.13	.41		8	0	0	0	0	0	0	0	0	0	0	0	0	0	0	0	1	0	0	1	0	0	0	1
8850	MOC	0	24	1	1	0	1	1	1	0								10.066667	16800	338333.3333	.72000003	4.5	.97000003	2.6199999		130	0	0	0	0	0	0	0	0	0	1	0	0	0	0	0	1	1	0	0	0	1	0	0
1169	HBH	0	24	1	4	2	1	1	1	0								11.7	4763.3335	297000	.54333335	5.1999998	.465	1.2233334		15	0	0	0	0	0	0	0	0	0	0	0	0	0	0	0	0	0	0	1	0	0	0	0
5546	Hemorio	0	23	1	4	2	0	1	1	0								8.0200005	17005	453050	.63999999	18.48	1.115	11.92	4.8000002	90	0	0	0	0	0	0	0	0	0	1	0	1	0	0	0	0	0	0	0	1	1	1	1
3266	Hemope	1	23	1	4	0	0		1	0								8.6499996	7930	393750	.55000001	2.5	.52499998	1.1950001		8	0	0	0	0	0	0	0	0	1	0	0	0	0	0	0	1	0	1	1	1	1	1	1
1221	HBH	0	24	1	4	4	1	1	1	0								13.3	5150	130500	1.03		.62	1.8			0	0	0	0	0	0	0	3	0	0	0	0	0	0	0	0	0	0	0	0	0	0	0
1115	HBH	1	25	1	4	4	1	2	1	0								10.2	5183.3335	285666.6667	.68333334	3.0999999	.42699999	.8433333	47	3	0	0	0	0	0	0	0	0	0	0	0	0	0	0	0	0	0	0	1	0	0	0	1
3971	Hemope	1	24	1	2	2	0	0	4	0								8.3999996	10320	421000	.47499999	11.65	.50999999	1.03		3	0	0	0	0	0	0	0	0	0	0	1	0	0	0	0	1	0	0	1	0	0	0	0
5301	Hemorio	1	24	1	2	2	0	1	2	1	30/03/2017	D571	*A419	*D571			*N179	8.25	10410	347466.6667	.56	13.52	1.4349999	1.9400001	4	22	0	0	0	0	0	0	0	0	0	1	1	0	0	0	1	1	0	1	0	0	0	0	0
9076	MOC	0	23	1	4	0	1	1	2	0								15.2	5933.3335	129000	1.08	1.8333334	.30000001	.91000003		0	0	0	0	0	0	0	0	3	0	0	0	0	0	0	0	0	0	0	0	0	0	0	0
8851	MOC	0	24	1	4	2	1	1	1	0								12.266666	5400	147000	1.04	5.1666665	.47999999	1.24		3	0	0	0	0	0	0	0	3	0	0	0	0	0	0	0	0	0	0	0	0	0	0	1
5234	Hemorio	1	24	1	2	2	0	0	1	0								8.0933332	5036.6665	292333.3333	.54666668	8.935667	.15000001	.77499998	12.8	9	0	0	0	0	0	0	0	0	0	0	0	0	0	0	0	1	0	0	1	0	0	0	0
3112	Hemope	1	25	1	4	2	0	0	2	1	22/12/2015	D570	*J969	*D570				8.6000004	14700	569000	.64999998		.28	.97000003		4	0	0	0	0	0	1	1	2	0	0	0	0	0	0	0	1	0	0	1	0	1	0	1
3253	Hemope	0	24	1	4	0	1	1	1	0								8.6999998	18750	298000	.99000001		.28999999	1.65		8	0	0	0	0	0	0	0	0	0	0	0	0	0	0	0	1	0	0	1	0	0	0	0
5328	Hemorio	0	25	1	2	2	0	2	1	0								11.2	6166.6665	339900	.79000002	5.8000002	.39700001	1.5033333	16.5	30	0	0	0	0	0	0	0	0	0	0	0	0	0	0	0	1	0	0	0	0	0	0	0
1235	HBH	1	24	1		0	0	0	2	0								8.9333334	11570	310566.6667	.55000001	12	.62	2.6199999	14.7	5	0	0	0	0	0	0	0	0	0	0	0	0	0	0	0	1	0	0	0	0	1	1	1
6562	Hemorio	0	24	1	4	0	1	1	1	0								11.1	8146.6665	321666.6667	.56666666	7.6133332	.41	1.755	8.1000004	0	1	0	0	0	0	0	1	0	0	0	0	0	0	0	0	0	0	1	1	1	0	0	0
1167	HBH	1	24	1	2	2	0	0	1	0								11.1	10955	189400	.69499999	4	.27500001	.63999999	5	3	0	0	0	0	0	0	0	3	0	0	0	0	0	0	0	0	0	0	0	0	0	0	0
1212	HBH	0	24	1	4	2	0	1	2	0								9.9399996	7600	465666.6667	.60333335	21	.73699999	3.3866668	19.333334	15	0	0	0	0	0	0	0	0	0	0	0	1	0	0	0	0	0	0	1	0	1	0	1
8888	MOC	0	24	1	4	0	0	0	2	0								8.0333338	11233.333	341333.3333	.83999997	12.566667	.58999997	1.25		10	0	0	0	0	0	0	0	1	0	0	0	0	0	0	0	1	0	0	0	0	0	0	0
8303	JFO	0	24	1	1	2	0	1	1	0								8.8666668	8133.3335	317333.3333	.74000001	5.6666665	.405	.88499999	3.2	121	0	0	0	0	0	0	0	0	0	1	1	0	0	0	0	1	1	0	1	0	1	0	1
1196	HBH	1	24	1	1	0	0	1	1	0								9.3999996	4990	135000	1.17	3	.16	.2		4	0	0	0	0	0	0	0	0	0	0	0	0	0	0	0	0	0	0	0	0	0	0	1
5226	Hemorio	0	24	1	2	0	0	2	1	0								9.5333338	5813.3335	337000	.58666664	9.2559996	.30666667	1.2	13.633333	32	0	0	0	0	0	0	0	0	0	0	0	0	0	0	0	0	0	0	1	1	1	0	1
8658	JFO	1	25	1	4	4	1	1	2	0								10.266666	8016.6665	173333.3333	.65333331	7.7333331	.48500001	1.27	24.9	8	0	0	0	0	0	0	0	0	0	0	0	0	0	0	0	1	0	0	0	0	0	0	0
1148	HBH	0	25	1	2	0	1		1	0								10.4	6798.3335	438266.6667	.71333331	4.3666668	.70999998	2.5250001	27	8	0	0	0	0	0	0	0	0	0	0	0	0	0	0	0	1	0	0	1	1	1	0	1
5282	Hemorio	1	25	1	2	4	1	1	1	0								9.0500002	11495	368000	.51499999	7.0500002	.64499998	2.6800001	10.8	3	0	0	0	0	0	0	0	0	0	0	0	0	0	0	0	1	0	0	1	0	1	0	1
1204	HBH	1	24	1	4	2	1	1	1	0								8.29	12800	554000	.57999998	10.4	.69	1.05	3	104	0	0	0	0	0	0	0	0	0	1	0	0	0	0	0	1	0	0	1	0	0	0	0
5665	Hemorio	1	23	1	4	0	0	1	2	0								7.1900001	12846.667	261333.3333	.50999999	9.0955	.54000002	2.4749999	4.3000002	37	0	0	0	0	0	0	0	0	1	0	1	0	0	0	0	1	1	0	0	0	0	1	1
1130	HBH	0	24	1	2	2	1	1	2	0								9.6000004	7646.3335	372466.6667	.57499999	16	.58499998	1.275	11.233334	101	0	0	0	0	0	0	0	0	0	1	0	1	0	0	0	1	0	0	1	0	0	0	1
3384	Hemope	0	25	1	4	0	0		2	0								7.8499999	14370	239000	.87	7.5500002	9.5600004	17.715		31	0	0	0	0	0	0	0	1	0	1	0	0	0	0	0	1	0	0	0	0	0	0	0
9080	MOC	1	24	1	4	2	0	1	2	0								10.4	11233.333	176000	.55000001	5.1666665	.52499998	.97000003	3	3	0	0	0	0	0	0	0	3	0	0	0	0	0	0	0	1	0	0	0	0	0	0	0
1146	HBH	1	24	1	4	0	0	1	1	0								8.3500004	13030	456400	1.0700001	14.6	1.17	1.25	6	3	0	0	0	0	0	0	0	0	0	0	0	0	0	0	0	0	0	0	0	0	0	0	0
1224	HBH	0	24	1	2	2	0	1	1	0								11.89	8549.667	152000	.95999998	11	.19	.30000001		3	0	0	0	0	0	0	0	3	1	0	0	0	0	0	0	0	0	0	0	0	0	1	1
1138	HBH	0	24	1	2	2	0	1	1	0								8.333333	9336.667	505000	.62333333	11.8	.51999998	2.8133333	16	0	0	0	0	0	0	0	0	0	0	0	1	1	0	0	0	0	0	0	1	0	0	0	0
5202	Hemorio	0	25	1	4	4	1	2	1	0								8.9799995	11366.667	596333.3333000001	.60000002	8.9799995	.40000001	.89999998	4	30	0	0	0	0	0	0	0	2	0	0	0	0	0	0	0	1	0	0	1	0	1	1	1
1223	HBH	1	24	1	4	2	1	1	1	0								11.766666	7323.3335	320000	.89999998	6.3000002	.53500003	1.955		3	0	0	0	0	0	0	0	3	0	0	0	0	0	0	0	0	0	0	0	0	0	0	0
3576	Hemope	0	25	1	2	4	1	1	1	0								9.3999996	8595	373000	.495	14.6	.67699999	2.5166667		0	0	0	0	0	0	0	0	0	0	0	0	0	0	0	0	0	0	1	1	0	0	1	1
1156	HBH	0	25	1	2	2	1	1	1	0								14.133333	5935.3335	190433.3333	1.05	.83333331	.54500002	.22499999	4.4499998		0	0	0	0	0	0	0	1	0	0	0	0	0	0	0	0	0	0	1	0	0	0	0
8295	JFO	0	25	1	2	0	1	1	2	0								13.35	11400	438500	.99000001	9.5	.31999999	.77999997			0	0	0	0	0	0	0	3	0	0	0	0	0	0	0	0	0	0	0	0	0	0	0
4227	Hemope	1	25	1	4	2	0		2	0								9.9333334	7660	407333.3333	.54666668	3.2	1.627	2.2866666		3	0	0	0	0	0	0	0	3	0	0	0	0	0	0	0	0	0	0	0	0	1	1	0
1159	HBH	1	25	1	2	2	0	1	1	0								12.7	6943.3335	435333.3333	.45333332	5.3333335	.447	1.1933334	4.6333332	80	0	0	0	0	0	0	0	0	0	0	1	0	0	0	1	1	1	0	1	0	1	0	1
6178	Hemorio	1	25	1	4	2	0	1	4	0								8.0666666	8293.333	507933.3333	.57666665	11.3	.167	.73666668	16.75	3	0	0	0	0	0	1	1	0	0	0	0	0	0	0	0	0	0	0	1	1	1	0	1
3225	Hemope	1	25	1	4	2	0	1	1	0											.77999997		.55000001	2.72		51	0	0	0	0	0	0	0	0	0	0	0	0	0	0	0	1	0	0	1	0	0	0	0
3170	Hemope	1	24	1	1	4	1	1	1	0								7.8000002	14820	503000	.57499999	31.6	1.45	2.98		15	0	0	0	0	0	0	0	0	0	0	0	0	0	0	0	0	0	0	1	0	0	0	0
1120	HBH	1	25	1	4	0	0	1	1	0								6.4466667	9286.667	345666.6667	.5	7.4666667	.35699999	.73666668	1.7666667	129	0	0	0	0	0	0	0	0	0	1	0	0	0	0	0	1	1	0	1	0	1	1	1
8911	MOC	1	25	1	1	4	1	2	1	1	05/02/2017	V496	*T093	*T07X	*V496			9.6999998	11100	316000	.88999999	4	.090000004	.43000001			0	0	0	0	0	0	0	3	0	0	0	0	0	0	0	0	0	0	0	0	0	0	0
1155	HBH	1	25	1	2	2	0	1	2	0								7.6733332	15970	475200	.47999999	13.433333	.69999999	3.3433332	16	9	0	0	0	0	0	0	0	0	0	0	0	0	0	0	0	1	0	0	1	0	1	0	1
5135	Hemorio	1	24	1	2	4	1	1	1	0								9.4266663	10376.667	470333.3333	.47	5.5970001	.27666667	1.0566666	6.3666668	3	0	0	0	0	0	0	0	0	0	0	0	0	0	0	0	1	0	1	1	0	0	0	0
8875	MOC	0	25	1	1	2	0	1	1	0								9.7333336	11566.667	476666.6667	.99000001	10.833333	.49000001	1.17		3	0	0	0	0	0	0	0	0	0	0	0	0	0	0	0	1	0	0	0	0	0	0	0
1044	HBH	1	26	1	4	2	0	1	2	0								7.1833334	7200	316000	.58333331	12.066667	.88300002	2.73	8.8666668	22	0	0	0	0	0	0	0	0	0	0	1	1	0	0	1	1	0	0	1	0	1	1	1
4263	Hemope	0	23	1	4	0	0	0	1	1	01/07/2018	-	-	-	-	-	-	8.0666666	6435	449500	1.17	4.0500002	2.04	2.9766667		0	0	0	0	0	0	0	0	0	1	1	0	0	0	0	0	1	0	1	1	0	0	0	1
5216	Hemorio	1	25	1	4	0	1	1	1	0								7.9233332	12233.333	374666.6667	.36333334	10.243333	.71700001	3.1666667	2	131	0	0	0	0	0	0	0	0	0	1	0	0	0	0	0	0	1	0	1	0	0	0	0
3584	Hemope	1	25	1	4	2	0	1	1	0								7.8499999	9860	321666.6667	.495	8.3999996	.059999999	.99666667		8	0	0	0	0	0	0	0	0	0	0	0	1	0	0	0	1	0	0	1	0	1	0	1
3126	Hemope	1	25	1	4	2	1	1	1	0								7.8000002	8929.333	336333.3333	.56	12.8	.465	1	12.3	16	0	0	0	0	0	0	0	0	1	0	0	0	0	0	0	0	0	0	1	0	0	0	1
3915	Hemope	1	25	1	4	2	0		1	0								8.5	8900	467000	.43000001	10.5	.76999998	1.52		16	0	0	0	0	0	0	0	0	0	0	0	0	0	0	0	1	0	0	1	0	0	0	1
1126	HBH	1	25	1	2	4	0	1	1	0								11.066667	9966.667	412666.6667	.56	3.9000001	.34	.58499998	17	3	0	0	0	0	0	0	0	0	0	0	0	1	0	0	0	1	0	0	1	0	0	0	0
8962	MOC	0	25	1	4	2	1	1	1	0								8.6999998	13566.667	345000	.94	21.166666	.61000001	3.22		15	0	0	0	0	0	0	0	0	0	0	0	0	0	0	0	0	0	0	0	0	0	0	0
3294	Hemope	1	26	1	4	0	0	1	2	0								5.75	20345	371000	.45666668	5.8499999	1.36	2.6900001		30	0	0	0	0	0	0	0	0	1	0	0	0	0	0	0	1	0	1	0	0	0	0	1
3502	Hemope	0	26	1	2	2	0	1	1	0											.93000001		.23	.95999998		8	0	0	0	0	0	0	0	0	0	0	0	0	0	0	0	0	0	0	1	0	0	0	0
9043	MOC	1	25	1	4	2	0	1	1	0								7.9666667	7233.3335	216333.3333	.41	8.8999996	.25	.51999998		15	0	0	0	0	0	0	0	0	0	0	1	0	0	0	0	0	0	0	1	0	0	0	1
3955	Hemope	0	25	1	4	0	0	1	1	0											.43000001		.079999998	.50999999		5	0	0	0	0	0	0	0	0	0	0	0	0	0	0	0	1	0	1	0	1	0	0	0
5422	Hemorio	1	25	1	4	2	0	1	2	0								9.1000004	13933.333	515066.6667	.61666667	5.8913331	.523	1.9466667	5.2666669	4	0	0	0	0	0	0	0	0	0	0	0	0	0	0	0	1	0	0	1	0	0	0	0
1110	HBH	0	25	1		2	1	1	1	0								10.533334	9733.333	409200	.68000001	7.6333332	1.0369999	1.5833334	26.466667	3	0	0	0	0	0	0	0	0	0	0	0	1	0	0	0	1	0	0	1	0	0	0	1
8572	JFO	0	25	1	4	2	0	0	1	0								8.6000004	10650	483000	.56999999	10.3	.94	3.8800001	8.5	3	0	0	0	0	0	0	0	0	0	0	0	0	0	0	0	0	0	0	0	0	1	0	1
5520	Hemorio	1	26	1	1	0	0	1	1	1	12/12/2017	D571	*Y95X*J189*A419	*I850	*K746	*D571		6.4733334	12506.667	206266.6667	.57499999	14.453333	2.3699999	5.0300002	4.9333334	30	0	0	0	0	0	0	0	0	0	0	0	0	0	0	0	0	0	0	1	0	1	0	1
5127	Hemorio	1	24	1	4	2	1	1	1	0								7.7933335	10880	378300	.46000001	12.32	.36500001	1.15	1.95	31	0	0	0	0	0	0	0	0	0	1	0	0	0	0	0	1	0	0	1	0	1	0	1
3296	Hemope	0	25	1	4	2	1	1	2	0								9.1999998	13970	509000	.71499997		.935	1.42	16.5	15	0	0	0	0	0	0	0	0	0	0	0	0	0	0	0	1	0	0	1	0	0	0	0
3106	Hemope	0	25	1	2	4	1	1	1	0								9.4499998	7490	506000	.56999999	7.5999999	.60000002	1.25		8	0	0	0	0	0	0	0	0	0	0	0	0	0	0	0	0	0	0	1	0	0	0	0
1078	HBH	1	26	1	4	2	0	1	2	0								11.3	8863	495266.6667	.52333331	3.5	.31999999	.81666666	20.566668		0	0	0	0	0	0	0	0	0	0	0	0	0	0	0	1	0	0	1	0	1	0	1
[truncated: 794 more rows]
[truncated: 1 more columns]
