# Supplementary material for: Mortality from sickle cell disease in Brazil
Source: PLOS Glob Public Health. 2025 Jul 24;5(7):e0002066. doi: 10.1371/journal.pgph.0002066 (PMC12289050; doi:10.1371/journal.pgph.0002066)
Supplement: S2 Data — (LOG) [file pgph.0002066.s004.log]

  log type:  text
 opened on:   8 Jan 2024, 07:49:18
More information with claudia.dlorenzo@gmail.com 

. codebook

------------------------------------------------------------------------------------------------
id_patient                                                                    number  of patient
------------------------------------------------------------------------------------------------

                  Type: Numeric (long)

                 Range: [21,10372]                    Units: 1
         Unique values: 2,793                     Missing .: 0/2,793

                  Mean:  5459.6
             Std. dev.: 3017.99

           Percentiles:     10%       25%       50%       75%       90%
                           1388      2894      5480      8382      9278

------------------------------------------------------------------------------------------------
hemocenter                                                                            Blood_bank
------------------------------------------------------------------------------------------------

                  Type: Numeric (float)
                 Label: hemocenter

                 Range: [1,6]                         Units: 1
         Unique values: 6                         Missing .: 0/2,793

            Tabulation: Freq.   Numeric  Label
                          782         1  HBH
                          274         2  JFO
                          363         3  MOC
                          550         4  Hemope
                          719         5  Hemorio
                          105         6  ITACI SP

------------------------------------------------------------------------------------------------
gender                                                                          1=male, 2=female
------------------------------------------------------------------------------------------------

                  Type: Numeric (byte)

                 Range: [0,1]                         Units: 1
         Unique values: 2                         Missing .: 0/2,793

            Tabulation: Freq.  Value
                        1,312  0
                        1,481  1

------------------------------------------------------------------------------------------------
age_first_visit                                                age of patient in the first visit
------------------------------------------------------------------------------------------------

                  Type: Numeric (float)

                 Range: [0,77]                        Units: 1
         Unique values: 73                        Missing .: 0/2,793

                  Mean: 19.6778
             Std. dev.: 13.8186

           Percentiles:     10%       25%       50%       75%       90%
                              5         9        16        28        40

------------------------------------------------------------------------------------------------
age_binary                                                                    0<18 ys, 1>= 18 ys
------------------------------------------------------------------------------------------------

                  Type: Numeric (float)

                 Range: [0,1]                         Units: 1
         Unique values: 2                         Missing .: 0/2,793

            Tabulation: Freq.  Value
                        1,558  0
                        1,235  1

------------------------------------------------------------------------------------------------
race                                                                 1=wh, 2=black, 4=mix, 5=ind
------------------------------------------------------------------------------------------------

                  Type: Numeric (float)

                 Range: [1,5]                         Units: 1
         Unique values: 4                         Missing .: 96/2,793

            Tabulation: Freq.  Value
                          299  1
                          748  2
                        1,636  4
                           14  5
                           96  .

------------------------------------------------------------------------------------------------
education         0=elementary/never studied, 2=high school/techinical,4=College,5=under 6 years
------------------------------------------------------------------------------------------------

                  Type: Numeric (float)

                 Range: [0,5]                         Units: 1
         Unique values: 4                         Missing .: 4/2,793

            Tabulation: Freq.  Value
                        1,563  0
                          769  2
                          139  4
                          318  5
                            4  .

------------------------------------------------------------------------------------------------
work_school                                    0=none,1=studying or work or both,4=Not aplicable
------------------------------------------------------------------------------------------------

                  Type: Numeric (float)

                 Range: [0,4]                         Units: 1
         Unique values: 3                         Missing .: 29/2,793

            Tabulation: Freq.  Value
                          637  0
                        1,809  1
                          318  4
                           29  .

------------------------------------------------------------------------------------------------
montly_income                                        0=<R$700,  1=R$701-R$3000,2=R$3001 or more+
------------------------------------------------------------------------------------------------

                  Type: Numeric (float)

                 Range: [0,2]                         Units: 1
         Unique values: 3                         Missing .: 92/2,793

            Tabulation: Freq.  Value
                          496  0
                        2,088  1
                          117  2
                           92  .

------------------------------------------------------------------------------------------------
marital_status                                     0=sengle,1=married or living together,2=widow
------------------------------------------------------------------------------------------------

                  Type: Numeric (float)

                 Range: [1,4]                         Units: 1
         Unique values: 3                         Missing .: 1,561/2,793

            Tabulation: Freq.  Value
                          701  1
                          465  2
                           66  4
                        1,561  .

------------------------------------------------------------------------------------------------
death                                                                        0=alive, 1=deceased
------------------------------------------------------------------------------------------------

                  Type: Numeric (float)

                 Range: [0,1]                         Units: 1
         Unique values: 2                         Missing .: 0/2,793

            Tabulation: Freq.  Value
                        2,634  0
                          159  1

------------------------------------------------------------------------------------------------
dt_death                                                                           date of death
------------------------------------------------------------------------------------------------

                  Type: Numeric daily date (float)

                 Range: [19763,21439]                 Units: 1
       Or equivalently: [09feb2014,12sep2018]         Units: days
         Unique values: 150                       Missing .: 2,634/2,793

                  Mean: 20617.4 = 12jun2016(+ 10 hours)
             Std. dev.:  426.33
           Percentiles:       10%        25%        50%        75%        90%
                            20065      20290      20582      21000      21176
                        08dec2014  21jul2015  08may2016  30jun2017  23dec2017

------------------------------------------------------------------------------------------------
basic_cause                                                                 basic cause of death
------------------------------------------------------------------------------------------------

                  Type: String (str12), but longest is str5

         Unique values: 58                        Missing "": 2,634/2,793

              Examples: ""
                        ""
                        ""
                        ""

------------------------------------------------------------------------------------------------
linhaa_sim                                                              immediate cause of death
------------------------------------------------------------------------------------------------

                  Type: String (str15)

         Unique values: 47                        Missing "": 2,639/2,793

              Examples: ""
                        ""
                        ""
                        ""

------------------------------------------------------------------------------------------------
linhab_sim                                                                  intermediate cause I
------------------------------------------------------------------------------------------------

                  Type: String (str10)

         Unique values: 65                        Missing "": 2,651/2,793

              Examples: ""
                        ""
                        ""
                        ""

------------------------------------------------------------------------------------------------
linhac_sim                                                                 intermediate cause II
------------------------------------------------------------------------------------------------

                  Type: String (str10)

         Unique values: 40                        Missing "": 2,698/2,793

              Examples: ""
                        ""
                        ""
                        ""

------------------------------------------------------------------------------------------------
linhad_sim                                                        other pathological condition I
------------------------------------------------------------------------------------------------

                  Type: String (str15)

         Unique values: 13                        Missing "": 2,746/2,793

              Examples: ""
                        ""
                        ""
                        ""

------------------------------------------------------------------------------------------------
linhaii_sim                                                      other pathological condition II
------------------------------------------------------------------------------------------------

                  Type: String (str20)

         Unique values: 37                        Missing "": 2,714/2,793

              Examples: ""
                        ""
                        ""
                        ""

------------------------------------------------------------------------------------------------
hemoglobin                                                                     Hemoglobin (g/dL)
------------------------------------------------------------------------------------------------

                  Type: Numeric (float)

                 Range: [3.46,15.7]                   Units: 1.000e-07
         Unique values: 857                       Missing .: 61/2,793

                  Mean: 9.15005
             Std. dev.: 1.80627

           Percentiles:     10%       25%       50%       75%       90%
                        7.05667     7.805       8.8      10.4   11.6333

------------------------------------------------------------------------------------------------
leucocytes                                                               Leucocytes (cells/ mm3)
------------------------------------------------------------------------------------------------

                  Type: Numeric (float)

                 Range: [1140,30466.666]              Units: .0001
         Unique values: 1,905                     Missing .: 71/2,793

                  Mean: 10907.5
             Std. dev.: 3950.99

           Percentiles:     10%       25%       50%       75%       90%
                           6195      8048   10547.5   13066.7     16000

------------------------------------------------------------------------------------------------
platelets                                                                Platelets (number/ mm3)
------------------------------------------------------------------------------------------------

                  Type: Numeric (double)

                 Range: [66626.667,999000]            Units: .001
         Unique values: 2,049                     Missing .: 67/2,793

                  Mean: 381398
             Std. dev.: 142538

           Percentiles:    10%       25%       50%       75%       90%
                        193667    279000    376092    475667    572667

------------------------------------------------------------------------------------------------
creatinine                                                                    Creatinine (mg/dL)
------------------------------------------------------------------------------------------------

                  Type: Numeric (float)

                 Range: [.115,9.665]                  Units: 1.000e-08
         Unique values: 409                       Missing .: 6/2,793

                  Mean:  .62652
             Std. dev.: .381558

           Percentiles:     10%       25%       50%       75%       90%
                            .36       .45       .57   .713333       .92

------------------------------------------------------------------------------------------------
reticulocytes                                                                  Reticulocytes (%)
------------------------------------------------------------------------------------------------

                  Type: Numeric (float)

                 Range: [.30000001,32.5]              Units: 1.000e-08
         Unique values: 1,147                     Missing .: 178/2,793

                  Mean:  8.5056
             Std. dev.: 4.76046

           Percentiles:     10%       25%       50%       75%       90%
                              3   4.62333      7.96      11.6      14.8

------------------------------------------------------------------------------------------------
direct_bilirubin                                                        Direct Bilirubin (mg/dL)
------------------------------------------------------------------------------------------------

                  Type: Numeric (float)

                 Range: [.01,45.02]                   Units: 1.000e-08
         Unique values: 419                       Missing .: 5/2,793

                  Mean: .520567
             Std. dev.: 1.02565

           Percentiles:     10%       25%       50%       75%       90%
                           .195   .293333      .423       .58      .765

------------------------------------------------------------------------------------------------
total_bilirubin                                                          Total Bilirubin (mg/dL)
------------------------------------------------------------------------------------------------

                  Type: Numeric (float)

                 Range: [.09,18.959999]               Units: 1.000e-08
         Unique values: 1,045                     Missing .: 5/2,793

                  Mean: 1.77019
             Std. dev.: 1.53787

           Percentiles:     10%       25%       50%       75%       90%
                            .53       .83   1.36833      2.24     3.345

------------------------------------------------------------------------------------------------
fetal_hemoglobin                                                            Fetal Hemoglobin (%)
------------------------------------------------------------------------------------------------

                  Type: Numeric (float)

                 Range: [.1,47]                       Units: 1.000e-08
         Unique values: 671                       Missing .: 1,035/2,793

                  Mean: 10.5351
             Std. dev.:  8.9191

           Percentiles:     10%       25%       50%       75%       90%
                            1.6       3.1     7.925      15.8     23.55

------------------------------------------------------------------------------------------------
average_number_RBC               Average number of RBC units transfused during whole life (mean)
------------------------------------------------------------------------------------------------

                  Type: Numeric (int)

                 Range: [0,161]                       Units: 1
         Unique values: 133                       Missing .: 479/2,793

                  Mean: 21.411
             Std. dev.: 32.949

           Percentiles:    10%       25%       50%       75%       90%
                             2         3         8        20        70

------------------------------------------------------------------------------------------------
syphilis                                                                   0=negative,1=positive
------------------------------------------------------------------------------------------------

                  Type: Numeric (float)

                 Range: [0,1]                         Units: 1
         Unique values: 2                         Missing .: 11/2,793

            Tabulation: Freq.  Value
                        2,748  0
                           34  1
                           11  .

------------------------------------------------------------------------------------------------
hbv                                                                        0=negative,1=positive
------------------------------------------------------------------------------------------------

                  Type: Numeric (float)

                 Range: [0,1]                         Units: 1
         Unique values: 2                         Missing .: 5/2,793

            Tabulation: Freq.  Value
                        2,775  0
                           13  1
                            5  .

------------------------------------------------------------------------------------------------
chagas                                                                     0=negative,1=positive
------------------------------------------------------------------------------------------------

                  Type: Numeric (float)

                 Range: [0,1]                         Units: 1
         Unique values: 2                         Missing .: 8/2,793

            Tabulation: Freq.  Value
                        2,772  0
                           13  1
                            8  .

------------------------------------------------------------------------------------------------
htlv                                                                       0=negative,1=positive
------------------------------------------------------------------------------------------------

                  Type: Numeric (float)

                 Range: [0,1]                         Units: 1
         Unique values: 2                         Missing .: 14/2,793

            Tabulation: Freq.  Value
                        2,762  0
                           17  1
                           14  .

------------------------------------------------------------------------------------------------
hiv                                                                        0=negative,1=positive
------------------------------------------------------------------------------------------------

                  Type: Numeric (float)

                 Range: [0,1]                         Units: 1
         Unique values: 2                         Missing .: 5/2,793

            Tabulation: Freq.  Value
                        2,780  0
                            8  1
                            5  .

------------------------------------------------------------------------------------------------
hcv                                                                        0=negative,1=positive
------------------------------------------------------------------------------------------------

                  Type: Numeric (float)

                 Range: [0,1]                         Units: 1
         Unique values: 2                         Missing .: 4/2,793

            Tabulation: Freq.  Value
                        2,720  0
                           69  1
                            4  .

------------------------------------------------------------------------------------------------
negative_status                        0=negative for all tests,1=positive for at least one test
------------------------------------------------------------------------------------------------

                  Type: Numeric (float)

                 Range: [0,1]                         Units: 1
         Unique values: 2                         Missing .: 21/2,793

            Tabulation: Freq.  Value
                        2,628  0
                          144  1
                           21  .

------------------------------------------------------------------------------------------------
genotype                                                       0=SS,1=SB+/sev,2=SBO,3=SC,4=other
------------------------------------------------------------------------------------------------

                  Type: Numeric (float)

                 Range: [0,4]                         Units: 1
         Unique values: 5                         Missing .: 0/2,793

            Tabulation: Freq.  Value
                        1,965  0
                           83  1
                           87  2
                          644  3
                           14  4

------------------------------------------------------------------------------------------------
hypertension_comb                                                                     0=NO,1=YES
------------------------------------------------------------------------------------------------

                  Type: Numeric (float)

                 Range: [0,1]                         Units: 1
         Unique values: 2                         Missing .: 0/2,793

            Tabulation: Freq.  Value
                        2,542  0
                          251  1

------------------------------------------------------------------------------------------------
iron_load_ever                                                                        0=NO,1=YES
------------------------------------------------------------------------------------------------

                  Type: Numeric (float)

                 Range: [0,1]                         Units: 1
         Unique values: 2                         Missing .: 0/2,793

            Tabulation: Freq.  Value
                        2,372  0
                          421  1

------------------------------------------------------------------------------------------------
leg_ulcer_comb                                                                        0=NO,1=YES
------------------------------------------------------------------------------------------------

                  Type: Numeric (float)

                 Range: [0,1]                         Units: 1
         Unique values: 2                         Missing .: 0/2,793

            Tabulation: Freq.  Value
                        2,541  0
                          252  1

------------------------------------------------------------------------------------------------
pulm_hyper_comb                                                                       0=NO,1=YES
------------------------------------------------------------------------------------------------

                  Type: Numeric (float)

                 Range: [0,1]                         Units: 1
         Unique values: 2                         Missing .: 9/2,793

            Tabulation: Freq.  Value
                        2,578  0
                          206  1
                            9  .

------------------------------------------------------------------------------------------------
delayed_h_comb                                                                        0=NO,1=YES
------------------------------------------------------------------------------------------------

                  Type: Numeric (float)

                 Range: [0,1]                         Units: 1
         Unique values: 2                         Missing .: 0/2,793

            Tabulation: Freq.  Value
                        2,771  0
                           22  1

------------------------------------------------------------------------------------------------
pancreatitis_comb                                                                     0=NO,1=YES
------------------------------------------------------------------------------------------------

                  Type: Numeric (float)

                 Range: [0,1]                         Units: 1
         Unique values: 2                         Missing .: 0/2,793

            Tabulation: Freq.  Value
                        2,777  0
                           16  1

------------------------------------------------------------------------------------------------
thromboembolism_comb                                                                  0=NO,1=YES
------------------------------------------------------------------------------------------------

                  Type: Numeric (float)

                 Range: [0,1]                         Units: 1
         Unique values: 2                         Missing .: 0/2,793

            Tabulation: Freq.  Value
                        2,750  0
                           43  1

------------------------------------------------------------------------------------------------
hospital_admitted_comb                                                                0=NO,1=YES
------------------------------------------------------------------------------------------------

                  Type: Numeric (float)

                 Range: [0,1]                         Units: 1
         Unique values: 2                         Missing .: 0/2,793

            Tabulation: Freq.  Value
                        1,351  0
                        1,442  1

------------------------------------------------------------------------------------------------
chronic_tx_comb                                                                       0=NO,1=YES
------------------------------------------------------------------------------------------------

                  Type: Numeric (float)

                 Range: [0,1]                         Units: 1
         Unique values: 2                         Missing .: 0/2,793

            Tabulation: Freq.  Value
                        2,465  0
                          328  1

------------------------------------------------------------------------------------------------
analgesics_30d_comb                                                                   0=NO,1=YES
------------------------------------------------------------------------------------------------

                  Type: Numeric (float)

                 Range: [0,1]                         Units: 1
         Unique values: 2                         Missing .: 0/2,793

            Tabulation: Freq.  Value
                        2,359  0
                          434  1

------------------------------------------------------------------------------------------------
hu_comb                                                                               0=NO,1=YES
------------------------------------------------------------------------------------------------

                  Type: Numeric (float)

                 Range: [0,1]                         Units: 1
         Unique values: 2                         Missing .: 0/2,793

            Tabulation: Freq.  Value
                        1,436  0
                        1,357  1

------------------------------------------------------------------------------------------------
antidepressants_comb                                                                  0=NO,1=YES
------------------------------------------------------------------------------------------------

                  Type: Numeric (float)

                 Range: [0,1]                         Units: 1
         Unique values: 2                         Missing .: 0/2,793

            Tabulation: Freq.  Value
                        2,592  0
                          201  1

------------------------------------------------------------------------------------------------
cholecystect_comb                                                                     0=NO,1=YES
------------------------------------------------------------------------------------------------

                  Type: Numeric (float)

                 Range: [0,1]                         Units: 1
         Unique values: 2                         Missing .: 1/2,793

            Tabulation: Freq.  Value
                        2,091  0
                          701  1
                            1  .

------------------------------------------------------------------------------------------------
cholecystitis_comb                                                                    0=NO,1=YES
------------------------------------------------------------------------------------------------

                  Type: Numeric (float)

                 Range: [0,1]                         Units: 1
         Unique values: 2                         Missing .: 0/2,793

            Tabulation: Freq.  Value
                        2,497  0
                          296  1

------------------------------------------------------------------------------------------------
cholelithiasis_comb                                                                   0=NO,1=YES
------------------------------------------------------------------------------------------------

                  Type: Numeric (float)

                 Range: [0,1]                         Units: 1
         Unique values: 2                         Missing .: 0/2,793

            Tabulation: Freq.  Value
                        1,790  0
                        1,003  1

------------------------------------------------------------------------------------------------
time                                                                        time in study (days)
------------------------------------------------------------------------------------------------

                  Type: Numeric (float)

                 Range: [-89,1808]                    Units: 1
         Unique values: 842                       Missing .: 1/2,793

                  Mean: 786.691
             Std. dev.: 261.364

           Percentiles:     10%       25%       50%       75%       90%
                            504       700       777       927      1100

. log close
      name:  <unnamed>
       log:  C:\Users\Claudia\Dropbox\Grupo de Análise BH\analise_paula_Blatyta\codebook_banco_p
> los.log
  log type:  text
 closed on:   8 Jan 2024, 07:49:31
------------------------------------------------------------------------------------------------
